# Supplementary material for: 2-Allyl-7-nitro-2H-indazole
Source: Acta Crystallogr Sect E Struct Rep Online. 2013 Oct 2;69(Pt 11):o1603–4. doi: 10.1107/S1600536813026743 (PMC3884280; doi:10.1107/S1600536813026743)
Supplement: Supplementary file 1 [file e-69-o1603-sup1.cif]

##############################################################################
#                                                                            #
# This CIF contains the data in a paper accepted for publication in          #
# Acta Crystallographica Section E. It conforms to the requirements of       #
# Notes for Authors for Acta Crystallographica Section E, and has been       #
# peer reviewed under the auspices of the IUCr Commission on Journals.       #
#                                                                            #
# Full details of the Crystallographic Information File format               #
# are given in the paper "The Crystallographic Information File (CIF):       #
# a New Standard Archive File for Crystallography" by S. R. Hall, F. H.      #
# Allen and I. D. Brown [Acta Cryst. (1991), A47, 655-685].                  #
#                                                                            #
# The current version of the core CIF dictionary is obtainable from          #
# ftp://ftp.iucr.org/pub/cif_core.dic.                                       #
#                                                                            #
# Software is freely available for graphical display of the structure(s)     #
# in this CIF. For information consult the CIF software page                 #
# http://www.iucr.org/resources/cif/software.                                #
#                                                                            #
# This file may be used for bona fide research purposes within the           #
# scientific community so long as proper attribution is given to the journal # 
# article from which it was obtained.                                        #
#                                                                            #
##############################################################################
data_I
_database_code_depnum_ccdc_archive 'CCDC 963647'
_audit_creation_method     SHELXL-97
_journal_date_recd_electronic     2013-09-24
_journal_date_accepted     2013-09-28
_journal_name_full     'Acta Crystallographica, Section E'
_journal_year     2013
_journal_volume     69
_journal_issue     11
_journal_page_first     o1603
_journal_page_last     o1604
_journal_paper_category     QO
_journal_paper_doi     10.1107/S1600536813026743
_journal_coeditor_code     TK5258
_publ_contact_author_name     'Assoman Kouakou'
_publ_contact_author_address
;
Laboratoire de Chimie Organique et Analytique
Universit\'e Sultan Moulay Slimane,
Facult\'e des Sciences et Techniques, B\'eni-Mellal, BP 523, Morocco
;
_publ_contact_author_email     'assoman_k@yahoo.fr'
_publ_contact_author_fax     '212 537 77 54 40'
_publ_contact_author_phone     '212 537 77 54 40'
_publ_section_title
;
2-Allyl-7-nitro-2<i>H</i>-indazole
;
loop_
    _publ_author_name
    _publ_author_address
    'Kouakou, Assoman'
;
Laboratoire de Chimie Organique et Analytique
Universit\'e Sultan Moulay Slimane,
Facult\'e des Sciences et Techniques, B\'eni-Mellal, BP 523, Morocco
;
    'Rakib, El Mostapha'
;
Laboratoire de Chimie Organique et Analytique
Universit\'e Sultan Moulay Slimane,
Facult\'e des Sciences et Techniques, B\'eni-Mellal, BP 523, Morocco
;
    'Spinelli, Domenico'
;
Dipartimento di Chimica 'G. Ciamician', Universit\`a degli Studi di Bologna,
Via Selmi 2, I-40126 Bologna, Italy
;
    'Saadi, Mohamed'
;
Laboratoire de Chimie du Solide Appliqu\'ee,
Facult\'e des Sciences, Universit\'e Mohammed V-Agdal
Avenue Ibn Battouta, BP 1014, Rabat, Morocco
;
    'El Ammari, Lahcen'
;
Laboratoire de Chimie du Solide Appliqu\'ee,
Facult\'e des Sciences, Universit\'e Mohammed V-Agdal
Avenue Ibn Battouta, BP 1014, Rabat, Morocco
;
_chemical_name_systematic
;
2-Allyl-7-nitro-2<i>H</i>-indazole
;
_chemical_name_common     ?
_chemical_formula_moiety     'C10 H9 N3 O2'
_chemical_formula_sum     'C10 H9 N3 O2'
_chemical_formula_iupac     'C10 H9 N3 O2'
_chemical_formula_weight     203.20
_chemical_melting_point     ?
_symmetry_cell_setting     triclinic
_symmetry_space_group_name_H-M     'P -1'
_symmetry_space_group_name_Hall     '-P 1'
loop_
    _symmetry_equiv_pos_as_xyz
    'x, y, z'
    '-x, -y, -z'
_cell_length_a     8.1848(3)
_cell_length_b     8.3253(4)
_cell_length_c     16.3194(6)
_cell_angle_alpha     84.168(2)
_cell_angle_beta     85.653(2)
_cell_angle_gamma     60.843(2)
_cell_volume     965.64(7)
_cell_formula_units_Z     4
_cell_measurement_reflns_used     4980
_cell_measurement_theta_min     2.51
_cell_measurement_theta_max     28.70
_cell_measurement_temperature     296(2)
_exptl_crystal_description     'irregular shape'
_exptl_crystal_colour     'colourless'
_exptl_crystal_size_max     0.42
_exptl_crystal_size_mid     0.29
_exptl_crystal_size_min     0.17
_exptl_crystal_density_diffrn     1.398
_exptl_crystal_density_meas     ?
_exptl_crystal_density_method     'not measured'
_exptl_crystal_F_000     424
_exptl_absorpt_coefficient_mu     0.101
_exptl_absorpt_correction_type     none
_exptl_absorpt_process_details     ?
_exptl_absorpt_correction_T_min     .
_exptl_absorpt_correction_T_max     .
_exptl_special_details     .
_diffrn_ambient_temperature     296(2)
_diffrn_radiation_type     MoK\a
_diffrn_radiation_wavelength     0.71073
_diffrn_radiation_source     'fine-focus sealed tube'
_diffrn_radiation_monochromator     graphite
_diffrn_measurement_device_type     'Bruker X8 APEX'
_diffrn_measurement_method     '\f and \w scans'
_diffrn_reflns_number     22310
_diffrn_reflns_av_R_equivalents     0.0280
_diffrn_reflns_av_sigmaI/netI     0.0198
_diffrn_reflns_theta_min     2.51
_diffrn_reflns_theta_max     28.70
_diffrn_reflns_theta_full     28.70
_diffrn_measured_fraction_theta_max     0.999
_diffrn_measured_fraction_theta_full     0.999
_diffrn_reflns_limit_h_min     -11
_diffrn_reflns_limit_h_max     11
_diffrn_reflns_limit_k_min     -11
_diffrn_reflns_limit_k_max     11
_diffrn_reflns_limit_l_min     -22
_diffrn_reflns_limit_l_max     22
_refine_special_details
;
Refinement of <i>F</i>^2^ against all reflections. The weighted <i>R</i>-factor
<i>wR</i> and goodness of fit <i>S</i> are based on <i>F</i>^2^, conventional
<i>R</i>-factors <i>R</i> are based on <i>F</i>, with <i>F</i> set to zero for
negative <i>F</i>^2^. The threshold expression of <i>F</i>^2^ >
2\s(<i>F</i>^2^) is used only for calculating <i>R</i>-factors(gt) <i>etc</i>.
and is not relevant to the choice of reflections for refinement.
<i>R</i>-factors based on <i>F</i>^2^ are statistically about twice as large
as those based on <i>F</i>, and <i>R</i>- factors based on all data will be
even larger.
;
_reflns_number_total     4980
_reflns_number_gt     4107
_reflns_threshold_expression     I>2\s(I)
_refine_ls_structure_factor_coef     Fsqd
_refine_ls_matrix_type     full
_refine_ls_R_factor_all     0.0560
_refine_ls_R_factor_gt     0.0463
_refine_ls_wR_factor_gt     0.1333
_refine_ls_wR_factor_ref     0.1423
_refine_ls_goodness_of_fit_ref     1.035
_refine_ls_restrained_S_all     1.035
_refine_ls_number_reflns     4980
_refine_ls_number_parameters     271
_refine_ls_number_restraints     0
_refine_ls_hydrogen_treatment     constr
_refine_ls_weighting_scheme     calc
_refine_ls_weighting_details
         'calc w=1/[\s^2^(Fo^2^)+(0.0760P)^2^+0.1973P] where P=(Fo^2^+2Fc^2^)/3'
_atom_sites_solution_hydrogens     geom
_atom_sites_solution_primary     direct
_atom_sites_solution_secondary     difmap
_refine_ls_shift/su_max     0.001
_refine_ls_shift/su_mean     0.000
_refine_diff_density_max     0.373
_refine_diff_density_min     -0.237
_refine_ls_extinction_method     none
_refine_ls_extinction_coef     ?
loop_
    _atom_type_symbol
    _atom_type_description
    _atom_type_scat_dispersion_real
    _atom_type_scat_dispersion_imag
    _atom_type_scat_source
    'C' 'C' 0.0033 0.0016
                         'International Tables Vol C Tables 4.2.6.8 and 6.1.1.4'
    'H' 'H' 0.0000 0.0000
                         'International Tables Vol C Tables 4.2.6.8 and 6.1.1.4'
    'N' 'N' 0.0061 0.0033
                         'International Tables Vol C Tables 4.2.6.8 and 6.1.1.4'
    'O' 'O' 0.0106 0.0060
                         'International Tables Vol C Tables 4.2.6.8 and 6.1.1.4'
_computing_data_collection     'APEX2 (Bruker, 2009)'
_computing_cell_refinement     'APEX2 (Bruker, 2009)'
_computing_data_reduction     'SAINT (Bruker, 2009)'
_computing_structure_solution     'SHELXS97 (Sheldrick, 2008)'
_computing_structure_refinement     'SHELXL97 (Sheldrick, 2008)'
_computing_molecular_graphics     'ORTEP-3 for Windows (Farrugia, 2012)'
_computing_publication_material
                               'PLATON (Spek, 2009) and publCIF (Westrip, 2010)'
loop_
    _atom_site_type_symbol
    _atom_site_label
    _atom_site_fract_x
    _atom_site_fract_y
    _atom_site_fract_z
    _atom_site_U_iso_or_equiv
    _atom_site_adp_type
    _atom_site_calc_flag
    _atom_site_refinement_flags
    _atom_site_occupancy
    _atom_site_symmetry_multiplicity
    _atom_site_disorder_assembly
    _atom_site_disorder_group
    C C1 0.40636(16) 0.52858(16) 0.63233(7) 0.0352(2) Uani d . 1 1 . .
    C C2 0.32039(17) 0.46916(16) 0.57894(7) 0.0365(3) Uani d . 1 1 . .
    C C3 0.22059(19) 0.58263(18) 0.51389(8) 0.0439(3) Uani d . 1 1 . .
    H H3 0.1656 0.5413 0.4795 0.053 Uiso calc R 1 1 . .
    C C4 0.1994(2) 0.76114(19) 0.49786(9) 0.0506(3) Uani d . 1 1 . .
    H H4 0.1297 0.8363 0.4534 0.061 Uiso calc R 1 1 . .
    C C5 0.2794(2) 0.82492(18) 0.54647(9) 0.0491(3) Uani d . 1 1 . .
    H H5 0.2659 0.9425 0.5354 0.059 Uiso calc R 1 1 . .
    C C6 0.38287(18) 0.71050(17) 0.61358(8) 0.0406(3) Uani d . 1 1 . .
    C C7 0.4834(2) 0.7291(2) 0.67340(9) 0.0478(3) Uani d . 1 1 . .
    H H7 0.4978 0.8314 0.6792 0.057 Uiso calc R 1 1 . .
    C C8 0.6739(2) 0.5268(3) 0.79150(9) 0.0568(4) Uani d . 1 1 . .
    H H8A 0.6289 0.4718 0.8366 0.068 Uiso calc R 1 1 . .
    H H8B 0.6606 0.6404 0.8092 0.068 Uiso calc R 1 1 . .
    C C9 0.8763(2) 0.3989(3) 0.77569(10) 0.0595(4) Uani d . 1 1 . .
    H H9 0.9568 0.3830 0.8168 0.071 Uiso calc R 1 1 . .
    C C10 0.9523(3) 0.3085(3) 0.71208(12) 0.0699(5) Uani d . 1 1 . .
    H H10A 0.8786 0.3191 0.6690 0.084 Uiso calc R 1 1 . .
    H H10B 1.0812 0.2321 0.7089 0.084 Uiso calc R 1 1 . .
    N N1 0.51163(16) 0.44398(16) 0.69883(7) 0.0424(3) Uani d . 1 1 . .
    N N2 0.55488(16) 0.57195(17) 0.72082(7) 0.0463(3) Uani d . 1 1 . .
    N N3 0.33824(17) 0.28617(16) 0.59100(8) 0.0469(3) Uani d . 1 1 . .
    O O1 0.2663(3) 0.24031(19) 0.54180(9) 0.0862(5) Uani d . 1 1 . .
    O O2 0.42204(19) 0.18615(16) 0.65005(8) 0.0689(3) Uani d . 1 1 . .
    C C11 0.77659(16) 0.77408(16) 0.98570(7) 0.0358(3) Uani d . 1 1 . .
    C C12 0.71532(16) 0.68123(16) 1.04771(7) 0.0357(3) Uani d . 1 1 . .
    C C13 0.64456(19) 0.75454(19) 1.12190(8) 0.0444(3) Uani d . 1 1 . .
    H H13 0.6060 0.6915 1.1621 0.053 Uiso calc R 1 1 . .
    C C14 0.6294(2) 0.9241(2) 1.13810(10) 0.0543(4) Uani d . 1 1 . .
    H H14 0.5804 0.9718 1.1888 0.065 Uiso calc R 1 1 . .
    C C15 0.6852(2) 1.0194(2) 1.08103(10) 0.0541(4) Uani d . 1 1 . .
    H H15 0.6741 1.1317 1.0922 0.065 Uiso calc R 1 1 . .
    C C16 0.75989(19) 0.94553(17) 1.00491(9) 0.0437(3) Uani d . 1 1 . .
    C C17 0.8334(2) 1.0005(2) 0.93490(10) 0.0543(4) Uani d . 1 1 . .
    H H17 0.8441 1.1072 0.9265 0.065 Uiso calc R 1 1 . .
    C C18 0.9745(2) 0.8661(3) 0.80039(10) 0.0671(5) Uani d . 1 1 . .
    H H18A 1.0708 0.7405 0.7924 0.081 Uiso calc R 1 1 . .
    H H18B 1.0348 0.9421 0.7980 0.081 Uiso calc R 1 1 . .
    C C19 0.8404(2) 0.9320(2) 0.73243(10) 0.0573(4) Uani d . 1 1 . .
    H H19 0.7356 1.0480 0.7344 0.069 Uiso calc R 1 1 . .
    C C20 0.8612(3) 0.8364(3) 0.67013(12) 0.0725(5) Uani d . 1 1 . .
    H H20A 0.9647 0.7199 0.6665 0.087 Uiso calc R 1 1 . .
    H H20B 0.7726 0.8848 0.6294 0.087 Uiso calc R 1 1 . .
    N N4 0.85309(16) 0.72904(16) 0.90988(7) 0.0434(3) Uani d . 1 1 . .
    N N5 0.88521(17) 0.87130(18) 0.88237(8) 0.0505(3) Uani d . 1 1 . .
    N N6 0.72571(15) 0.50676(15) 1.03441(7) 0.0415(2) Uani d . 1 1 . .
    O O3 0.78980(18) 0.43963(15) 0.96842(7) 0.0602(3) Uani d . 1 1 . .
    O O4 0.67488(19) 0.43012(16) 1.09090(8) 0.0691(4) Uani d . 1 1 . .
loop_
    _atom_site_aniso_label
    _atom_site_aniso_U_11
    _atom_site_aniso_U_22
    _atom_site_aniso_U_33
    _atom_site_aniso_U_12
    _atom_site_aniso_U_13
    _atom_site_aniso_U_23
    C1 0.0349(5) 0.0344(5) 0.0368(6) -0.0177(5) 0.0018(4) -0.0023(4)
    C2 0.0381(6) 0.0340(5) 0.0391(6) -0.0191(5) 0.0006(5) -0.0028(5)
    C3 0.0472(7) 0.0438(7) 0.0408(6) -0.0213(6) -0.0050(5) -0.0044(5)
    C4 0.0571(8) 0.0405(7) 0.0450(7) -0.0172(6) -0.0076(6) 0.0049(5)
    C5 0.0575(8) 0.0323(6) 0.0537(8) -0.0198(6) 0.0006(6) 0.0000(5)
    C6 0.0429(6) 0.0349(6) 0.0467(7) -0.0207(5) 0.0035(5) -0.0073(5)
    C7 0.0499(7) 0.0449(7) 0.0560(8) -0.0275(6) 0.0010(6) -0.0124(6)
    C8 0.0510(8) 0.0786(10) 0.0469(8) -0.0337(8) -0.0057(6) -0.0141(7)
    C9 0.0516(8) 0.0773(11) 0.0546(9) -0.0345(8) -0.0082(7) -0.0023(8)
    C10 0.0568(9) 0.0864(13) 0.0607(10) -0.0308(9) -0.0006(8) -0.0034(9)
    N1 0.0444(6) 0.0458(6) 0.0413(6) -0.0250(5) -0.0048(4) -0.0006(5)
    N2 0.0453(6) 0.0548(7) 0.0453(6) -0.0280(5) -0.0021(5) -0.0107(5)
    N3 0.0516(6) 0.0404(6) 0.0563(7) -0.0284(5) -0.0044(5) -0.0006(5)
    O1 0.1353(13) 0.0694(8) 0.0879(9) -0.0731(9) -0.0361(9) 0.0031(7)
    O2 0.0785(8) 0.0473(6) 0.0881(9) -0.0373(6) -0.0305(7) 0.0222(6)
    C11 0.0350(5) 0.0359(6) 0.0385(6) -0.0185(5) -0.0107(4) 0.0035(5)
    C12 0.0354(6) 0.0328(5) 0.0394(6) -0.0171(5) -0.0079(5) 0.0029(4)
    C13 0.0454(7) 0.0467(7) 0.0396(6) -0.0214(6) -0.0047(5) 0.0012(5)
    C14 0.0592(8) 0.0515(8) 0.0484(8) -0.0214(7) -0.0056(6) -0.0131(6)
    C15 0.0601(9) 0.0393(7) 0.0652(9) -0.0229(6) -0.0165(7) -0.0084(6)
    C16 0.0457(7) 0.0371(6) 0.0532(7) -0.0236(5) -0.0165(6) 0.0061(5)
    C17 0.0574(8) 0.0509(8) 0.0655(9) -0.0363(7) -0.0199(7) 0.0172(7)
    C18 0.0548(9) 0.0939(13) 0.0546(9) -0.0423(9) -0.0056(7) 0.0238(9)
    C19 0.0529(8) 0.0657(9) 0.0513(8) -0.0303(7) -0.0036(6) 0.0144(7)
    C20 0.0687(11) 0.0900(13) 0.0579(10) -0.0402(10) 0.0091(8) 0.0004(9)
    N4 0.0441(6) 0.0490(6) 0.0400(5) -0.0257(5) -0.0059(4) 0.0048(5)
    N5 0.0500(6) 0.0615(7) 0.0476(6) -0.0354(6) -0.0112(5) 0.0162(5)
    N6 0.0421(5) 0.0377(5) 0.0482(6) -0.0223(5) -0.0070(5) 0.0026(4)
    O3 0.0892(8) 0.0508(6) 0.0500(6) -0.0399(6) -0.0076(5) -0.0067(5)
    O4 0.0824(8) 0.0530(6) 0.0815(8) -0.0439(6) 0.0186(7) 0.0003(6)
_geom_special_details
;
All e.s.d.'s (except the e.s.d. in the dihedral angle between two l.s. planes)
are estimated using the full covariance matrix. The cell e.s.d.'s are taken
into account individually in the estimation of e.s.d.'s in distances, angles
and torsion angles; correlations between e.s.d.'s in cell parameters are only
used when they are defined by crystal symmetry. An approximate (isotropic)
treatment of cell e.s.d.'s is used for estimating e.s.d.'s involving l.s.
planes.
;
loop_
    _geom_bond_atom_site_label_1
    _geom_bond_atom_site_label_2
    _geom_bond_site_symmetry_2
    _geom_bond_distance
    _geom_bond_publ_flag
    C1 N1 . 1.3459(17) ?
    C1 C2 . 1.4208(17) ?
    C1 C6 . 1.4337(17) ?
    C2 C3 . 1.3648(18) ?
    C2 N3 . 1.4517(16) ?
    C3 C4 . 1.409(2) ?
    C3 H3 . 0.9300 ?
    C4 C5 . 1.358(2) ?
    C4 H4 . 0.9300 ?
    C5 C6 . 1.402(2) ?
    C5 H5 . 0.9300 ?
    C6 C7 . 1.389(2) ?
    C7 N2 . 1.330(2) ?
    C7 H7 . 0.9300 ?
    C8 N2 . 1.4649(19) ?
    C8 C9 . 1.489(2) ?
    C8 H8A . 0.9700 ?
    C8 H8B . 0.9700 ?
    C9 C10 . 1.279(2) ?
    C9 H9 . 0.9300 ?
    C10 H10A . 0.9300 ?
    C10 H10B . 0.9300 ?
    N1 N2 . 1.3615(16) ?
    N3 O2 . 1.2137(16) ?
    N3 O1 . 1.2207(17) ?
    C11 N4 . 1.3459(16) ?
    C11 C12 . 1.4196(17) ?
    C11 C16 . 1.4313(17) ?
    C12 C13 . 1.3686(18) ?
    C12 N6 . 1.4509(16) ?
    C13 C14 . 1.407(2) ?
    C13 H13 . 0.9300 ?
    C14 C15 . 1.358(2) ?
    C14 H14 . 0.9300 ?
    C15 C16 . 1.403(2) ?
    C15 H15 . 0.9300 ?
    C16 C17 . 1.391(2) ?
    C17 N5 . 1.326(2) ?
    C17 H17 . 0.9300 ?
    C18 N5 . 1.469(2) ?
    C18 C19 . 1.486(2) ?
    C18 H18A . 0.9700 ?
    C18 H18B . 0.9700 ?
    C19 C20 . 1.304(3) ?
    C19 H19 . 0.9300 ?
    C20 H20A . 0.9300 ?
    C20 H20B . 0.9300 ?
    N4 N5 . 1.3605(16) ?
    N6 O3 . 1.2240(15) ?
    N6 O4 . 1.2292(15) ?
loop_
    _geom_angle_atom_site_label_1
    _geom_angle_atom_site_label_2
    _geom_angle_atom_site_label_3
    _geom_angle_site_symmetry_1
    _geom_angle_site_symmetry_3
    _geom_angle
    _geom_angle_publ_flag
    N1 C1 C2 . . 131.9(2) ?
    N1 C1 C6 . . 111.6(2) ?
    C2 C1 C6 . . 116.5(2) ?
    C3 C2 C1 . . 120.6(2) ?
    C3 C2 N3 . . 118.2(2) ?
    C1 C2 N3 . . 121.3(2) ?
    C2 C3 C4 . . 121.2(2) ?
    C2 C3 H3 . . 119.4 ?
    C4 C3 H3 . . 119.4 ?
    C5 C4 C3 . . 120.8(2) ?
    C5 C4 H4 . . 119.6 ?
    C3 C4 H4 . . 119.6 ?
    C4 C5 C6 . . 118.9(2) ?
    C4 C5 H5 . . 120.6 ?
    C6 C5 H5 . . 120.6 ?
    C7 C6 C5 . . 134.0(2) ?
    C7 C6 C1 . . 104.0(2) ?
    C5 C6 C1 . . 121.9(2) ?
    N2 C7 C6 . . 106.6(2) ?
    N2 C7 H7 . . 126.7 ?
    C6 C7 H7 . . 126.7 ?
    N2 C8 C9 . . 114.9(2) ?
    N2 C8 H8A . . 108.5 ?
    C9 C8 H8A . . 108.5 ?
    N2 C8 H8B . . 108.5 ?
    C9 C8 H8B . . 108.5 ?
    H8A C8 H8B . . 107.5 ?
    C10 C9 C8 . . 127.5(2) ?
    C10 C9 H9 . . 116.3 ?
    C8 C9 H9 . . 116.3 ?
    C9 C10 H10A . . 120.0 ?
    C9 C10 H10B . . 120.0 ?
    H10A C10 H10B . . 120.0 ?
    C1 N1 N2 . . 103.1(2) ?
    C7 N2 N1 . . 114.7(2) ?
    C7 N2 C8 . . 126.3(2) ?
    N1 N2 C8 . . 119.0(2) ?
    O2 N3 O1 . . 122.8(2) ?
    O2 N3 C2 . . 118.7(2) ?
    O1 N3 C2 . . 118.5(2) ?
    N4 C11 C12 . . 131.5(2) ?
    N4 C11 C16 . . 111.7(2) ?
    C12 C11 C16 . . 116.8(2) ?
    C13 C12 C11 . . 120.6(2) ?
    C13 C12 N6 . . 118.2(2) ?
    C11 C12 N6 . . 121.2(2) ?
    C12 C13 C14 . . 120.8(2) ?
    C12 C13 H13 . . 119.6 ?
    C14 C13 H13 . . 119.6 ?
    C15 C14 C13 . . 121.2(2) ?
    C15 C14 H14 . . 119.4 ?
    C13 C14 H14 . . 119.4 ?
    C14 C15 C16 . . 118.8(2) ?
    C14 C15 H15 . . 120.6 ?
    C16 C15 H15 . . 120.6 ?
    C17 C16 C15 . . 134.4(2) ?
    C17 C16 C11 . . 103.8(2) ?
    C15 C16 C11 . . 121.8(2) ?
    N5 C17 C16 . . 106.7(2) ?
    N5 C17 H17 . . 126.6 ?
    C16 C17 H17 . . 126.6 ?
    N5 C18 C19 . . 113.1(2) ?
    N5 C18 H18A . . 109.0 ?
    C19 C18 H18A . . 109.0 ?
    N5 C18 H18B . . 109.0 ?
    C19 C18 H18B . . 109.0 ?
    H18A C18 H18B . . 107.8 ?
    C20 C19 C18 . . 123.8(2) ?
    C20 C19 H19 . . 118.1 ?
    C18 C19 H19 . . 118.1 ?
    C19 C20 H20A . . 120.0 ?
    C19 C20 H20B . . 120.0 ?
    H20A C20 H20B . . 120.0 ?
    C11 N4 N5 . . 103.0(2) ?
    C17 N5 N4 . . 114.8(2) ?
    C17 N5 C18 . . 126.9(2) ?
    N4 N5 C18 . . 118.3(2) ?
    O3 N6 O4 . . 122.8(2) ?
    O3 N6 C12 . . 118.6(2) ?
    O4 N6 C12 . . 118.5(2) ?
loop_
    _geom_hbond_atom_site_label_D
    _geom_hbond_atom_site_label_H
    _geom_hbond_atom_site_label_A
    _geom_hbond_site_symmetry_A
    _geom_hbond_distance_DH
    _geom_hbond_distance_HA
    _geom_hbond_distance_DA
    _geom_hbond_angle_DHA
    C10 H10A N2 . 0.93 2.60 2.907(3) 100
    C5 H5 O1 1_565 0.93 2.49 3.4004(19) 165
    C8 H8A O4 2_667 0.97 2.45 3.205(2) 134
    C15 H15 O4 1_565 0.93 2.49 3.3986(19) 167
_iucr_refine_instructions_details
;
TITL EL13_D336_DRX5_KAX1 in P-1
CELL  0.71073   8.1848   8.3253  16.3194   84.168   85.653   60.843
ZERR     2.00   0.0003   0.0004   0.0006    0.002    0.002    0.002
LATT   1
SFAC  C    H    N    O
UNIT  40   36   12   8
MERG   2
OMIT     0   0   1
SHEL 40 0.74
ACTA
FMAP   2
PLAN   10
BOND
BOND   $H
HTAB 2.6
HTAB C5 O1_$1
HTAB C8 O4_$2
HTAB C15 O4_$1
HTAB C19 O2_$1
HTAB C20 O2_$1
HTAB C8 O4_$2
HTAB C8 N4
eqiv $1 x, y+1, z
eqiv $2 1-x, 1-y, -z+2
L.S.  10
TEMP    23.00
WGHT      0.0760      0.1973
FVAR       0.88387
mole 1
C1    1    0.406356    0.528582    0.632326    11.00000    0.03490    0.03443 =
         0.03678   -0.00230    0.00184   -0.01772
C2    1    0.320388    0.469157    0.578944    11.00000    0.03812    0.03403 =
         0.03915   -0.00282    0.00059   -0.01906
C3    1    0.220594    0.582632    0.513885    11.00000    0.04717    0.04380 =
         0.04082   -0.00443   -0.00499   -0.02131
AFIX  43
H3    2    0.165556    0.541317    0.479488    11.00000   -1.20000
AFIX   0
C4    1    0.199401    0.761145    0.497864    11.00000    0.05711    0.04053 =
         0.04499    0.00491   -0.00758   -0.01721
AFIX  43
H4    2    0.129719    0.836262    0.453442    11.00000   -1.20000
AFIX   0
C5    1    0.279441    0.824920    0.546468    11.00000    0.05754    0.03233 =
         0.05373    0.00004    0.00057   -0.01983
AFIX  43
H5    2    0.265894    0.942533    0.535433    11.00000   -1.20000
AFIX   0
C6    1    0.382872    0.710501    0.613584    11.00000    0.04287    0.03491 =
         0.04671   -0.00731    0.00347   -0.02068
C7    1    0.483352    0.729063    0.673402    11.00000    0.04995    0.04493 =
         0.05599   -0.01241    0.00100   -0.02752
AFIX  43
H7    2    0.497801    0.831399    0.679174    11.00000   -1.20000
AFIX   0
C8    1    0.673892    0.526764    0.791503    11.00000    0.05097    0.07860 =
         0.04688   -0.01411   -0.00573   -0.03369
AFIX  23
H8A   2    0.628875    0.471757    0.836553    11.00000   -1.20000
H8B   2    0.660609    0.640413    0.809194    11.00000   -1.20000
AFIX   0
C9    1    0.876328    0.398903    0.775691    11.00000    0.05156    0.07733 =
         0.05458   -0.00232   -0.00821   -0.03452
AFIX  43
H9    2    0.956776    0.382954    0.816799    11.00000   -1.20000
AFIX   0
C10   1    0.952280    0.308500    0.712078    11.00000    0.05680    0.08640 =
         0.06074   -0.00343   -0.00059   -0.03076
AFIX  93
H10A  2    0.878602    0.319126    0.669019    11.00000   -1.20000
H10B  2    1.081188    0.232135    0.708881    11.00000   -1.20000
AFIX   0
N1    3    0.511628    0.443978    0.698832    11.00000    0.04437    0.04577 =
         0.04134   -0.00058   -0.00482   -0.02504
N2    3    0.554880    0.571946    0.720821    11.00000    0.04533    0.05477 =
         0.04534   -0.01070   -0.00209   -0.02796
N3    3    0.338236    0.286167    0.591000    11.00000    0.05157    0.04044 =
         0.05632   -0.00058   -0.00439   -0.02841
O1    4    0.266310    0.240312    0.541796    11.00000    0.13525    0.06936 =
         0.08789    0.00307   -0.03613   -0.07306
O2    4    0.422045    0.186149    0.650052    11.00000    0.07850    0.04733 =
         0.08814    0.02219   -0.03049   -0.03735
mole 2
C11   1    0.776595    0.774081    0.985695    11.00000    0.03499    0.03587 =
         0.03852    0.00351   -0.01074   -0.01851
C12   1    0.715324    0.681229    1.047712    11.00000    0.03545    0.03284 =
         0.03944    0.00292   -0.00789   -0.01710
C13   1    0.644557    0.754539    1.121896    11.00000    0.04540    0.04669 =
         0.03960    0.00120   -0.00466   -0.02141
AFIX  43
H13   2    0.606004    0.691505    1.162071    11.00000   -1.20000
AFIX   0
C14   1    0.629443    0.924119    1.138099    11.00000    0.05921    0.05146 =
         0.04838   -0.01308   -0.00564   -0.02143
AFIX  43
H14   2    0.580361    0.971802    1.188812    11.00000   -1.20000
AFIX   0
C15   1    0.685223    1.019446    1.081028    11.00000    0.06007    0.03929 =
         0.06515   -0.00843   -0.01645   -0.02292
AFIX  43
H15   2    0.674137    1.131739    1.092196    11.00000   -1.20000
AFIX   0
C16   1    0.759885    0.945532    1.004908    11.00000    0.04573    0.03707 =
         0.05320    0.00614   -0.01654   -0.02358
C17   1    0.833398    1.000500    0.934899    11.00000    0.05740    0.05090 =
         0.06554    0.01720   -0.01986   -0.03627
AFIX  43
H17   2    0.844143    1.107186    0.926537    11.00000   -1.20000
AFIX   0
C18   1    0.974467    0.866107    0.800387    11.00000    0.05483    0.09390 =
         0.05461    0.02385   -0.00555   -0.04233
AFIX  23
H18A  2    1.070770    0.740507    0.792364    11.00000   -1.20000
H18B  2    1.034761    0.942057    0.797951    11.00000   -1.20000
AFIX   0
C19   1    0.840402    0.931990    0.732426    11.00000    0.05289    0.06566 =
         0.05132    0.01438   -0.00363   -0.03033
AFIX  43
H19   2    0.735617    1.048046    0.734438    11.00000   -1.20000
AFIX   0
C20   1    0.861226    0.836439    0.670130    11.00000    0.06870    0.08995 =
         0.05788    0.00041    0.00912   -0.04019
AFIX  93
H20A  2    0.964660    0.719943    0.666491    11.00000   -1.20000
H20B  2    0.772639    0.884808    0.629353    11.00000   -1.20000
AFIX   0
N4    3    0.853087    0.729036    0.909884    11.00000    0.04410    0.04902 =
         0.04003    0.00480   -0.00591   -0.02569
N5    3    0.885213    0.871301    0.882370    11.00000    0.05002    0.06154 =
         0.04757    0.01617   -0.01120   -0.03538
N6    3    0.725711    0.506757    1.034406    11.00000    0.04209    0.03768 =
         0.04819    0.00257   -0.00699   -0.02227
O3    4    0.789804    0.439625    0.968418    11.00000    0.08921    0.05076 =
         0.05001   -0.00668   -0.00755   -0.03994
O4    4    0.674878    0.430120    1.090896    11.00000    0.08235    0.05300 =
         0.08148    0.00026    0.01857   -0.04394
HKLF 4
REM  EL13_D336_DRX5_KAX1 in P-1
REM R1 =  0.0463 for   4107 Fo > 4sig(Fo)  and  0.0560 for all   4980 data
REM    271 parameters refined using      0 restraints
END
WGHT      0.0760      0.1973
REM Highest difference peak  0.373,  deepest hole -0.237,  1-sigma level  0.040
Q1    1   0.3935  0.6178  0.6184  11.00000  0.05    0.37
Q2    1   0.7666  0.8630  0.9966  11.00000  0.05    0.30
Q3    1   1.0228  0.3677  0.7636  11.00000  0.05    0.27
Q4    1   0.6473  0.8424  1.1298  11.00000  0.05    0.27
Q5    1   0.5920  0.4937  1.0563  11.00000  0.05    0.25
Q6    1   0.3154  0.3926  0.5870  11.00000  0.05    0.25
Q7    1   0.6765  0.5039  0.9716  11.00000  0.05    0.24
Q8    1   0.9405  0.7980  0.7490  11.00000  0.05    0.24
Q9    1   0.1967  0.6731  0.5126  11.00000  0.05    0.23
Q10   1   0.7276  0.7409  1.0112  11.00000  0.05    0.21
;
