# Supplementary material for: 2-Allyl-7-nitro-2H-indazole
Source: Acta Crystallogr Sect E Struct Rep Online. 2013 Oct 2;69(Pt 11):o1603–4. doi: 10.1107/S1600536813026743 (PMC3884280; doi:10.1107/S1600536813026743)
Supplement: Supplementary file 2 [file e-69-o1603-Isup2.hkl]

# 
# h,k,l, Fc-squared, Fo-squared, sigma(Fo-squared) and status flag 
# 
data_I
_shelx_title ' EL13_D336_DRX5_KAX1 in P-1' 
_shelx_refln_list_code          4 
_shelx_F_calc_maximum      116.52 
_exptl_crystal_F_000       424.00 
_reflns_d_resolution_high  0.7401 
 
loop_ 
 _symmetry_equiv_pos_as_xyz 
 'x, y, z' 
 '-x, -y, -z' 
 
_cell_length_a     8.1848 
_cell_length_b     8.3253 
_cell_length_c    16.3194 
_cell_angle_alpha  84.168 
_cell_angle_beta   85.653 
_cell_angle_gamma  60.843 
 
_shelx_F_squared_multiplier     1.000 
 
loop_ 
 _refln_index_h 
 _refln_index_k 
 _refln_index_l 
 _refln_F_squared_calc 
 _refln_F_squared_meas 
 _refln_F_squared_sigma 
 _refln_observed_status 
   1   0   0     1192.75     1210.72     16.18 o 
   2   0   0     4106.79     4189.60     47.75 o 
   3   0   0        5.92        9.57      0.23 o 
   4   0   0       13.89       15.93      0.31 o 
   5   0   0       23.56       20.96      0.45 o 
   6   0   0       49.44       43.84      0.83 o 
   7   0   0        2.15        1.58      0.27 o 
   8   0   0        3.86        3.77      0.55 o 
   9   0   0        0.07        0.77      0.54 o 
  -9   1   0        0.84        1.02      0.54 o 
  -8   1   0        3.74        4.23      0.49 o 
  -7   1   0        0.30       -0.25      0.35 o 
  -6   1   0       13.89       13.09      0.45 o 
  -5   1   0        0.00       -0.16      0.16 o 
  -4   1   0       38.62       33.49      0.62 o 
  -3   1   0        8.50       10.06      0.28 o 
  -2   1   0       51.78       54.22      0.62 o 
  -1   1   0     6617.47     6793.56    169.23 o 
   0   1   0     1531.18     1468.61     24.75 o 
   1   1   0       27.69       19.14      0.24 o 
   2   1   0      210.88      148.57      1.55 o 
   3   1   0      364.21      386.04      4.19 o 
   4   1   0      143.21      145.60      1.89 o 
   5   1   0      256.10      238.65      3.51 o 
   6   1   0       27.95       22.55      0.42 o 
   7   1   0        7.50        7.88      0.37 o 
   8   1   0        5.47        5.44      0.48 o 
   9   1   0        9.25       11.40      1.09 o 
  10   1   0       16.60       16.29      1.56 o 
  -8   2   0        7.94        8.05      0.66 o 
  -7   2   0        0.19       -0.32      0.32 o 
  -6   2   0       35.87       39.10      1.05 o 
  -5   2   0       13.17       12.95      0.51 o 
  -4   2   0       23.24       28.84      0.62 o 
  -3   2   0      199.84      217.47      2.78 o 
  -2   2   0       76.23       80.82      1.15 o 
  -1   2   0      361.53      367.95      5.71 o 
   0   2   0        9.74        5.68      0.20 o 
   1   2   0     3371.90     3394.62     45.18 o 
   2   2   0     2603.40     2309.19     23.52 o 
   3   2   0      594.55      579.53      6.63 o 
   4   2   0      357.48      363.73      4.52 o 
   5   2   0       11.66       10.55      0.29 o 
   6   2   0       38.62       40.47      0.77 o 
   7   2   0       83.71       82.24      1.35 o 
   8   2   0        8.29        8.78      0.51 o 
   9   2   0        7.80        6.85      0.77 o 
  10   2   0        1.51        0.15      0.51 o 
  -7   3   0        0.07        0.07      0.40 o 
  -6   3   0        3.51        3.80      0.44 o 
  -5   3   0        7.18        7.34      0.62 o 
  -4   3   0       14.17       12.43      0.45 o 
  -3   3   0       65.75       67.15      1.08 o 
  -2   3   0        4.28        3.29      0.18 o 
  -1   3   0      128.60      118.79      1.70 o 
   0   3   0      671.61      710.59     12.17 o 
   1   3   0     2111.41     2054.20     21.61 o 
   2   3   0        2.71        2.16      0.12 o 
   3   3   0      406.60      435.63      5.03 o 
   4   3   0        0.41        0.20      0.18 o 
   5   3   0       16.52       17.53      0.40 o 
   6   3   0       49.76       60.34      0.95 o 
   7   3   0       36.45       34.44      0.83 o 
   8   3   0        8.45        9.65      0.50 o 
   9   3   0       15.46       16.28      1.12 o 
  10   3   0        0.00        0.05      0.49 o 
  -7   4   0        6.58        7.57      1.24 o 
  -6   4   0        4.68        4.55      0.51 o 
  -5   4   0        0.11       -0.32      0.32 o 
  -4   4   0        0.00       -0.09      0.28 o 
  -3   4   0       40.38       45.37      0.91 o 
  -2   4   0       83.37       81.46      1.27 o 
  -1   4   0        7.43        6.48      0.22 o 
   0   4   0     1202.54     1311.97     14.95 o 
   1   4   0     2219.42     2359.74     27.23 o 
   2   4   0     1296.33     1459.54     16.55 o 
   3   4   0     1197.62     1261.60     15.35 o 
   4   4   0       42.34       39.68      0.64 o 
   5   4   0      127.71      124.81      1.59 o 
   6   4   0       21.70       25.20      0.51 o 
   7   4   0        3.54        2.85      0.28 o 
   8   4   0        8.36        8.74      0.50 o 
   9   4   0       21.37       19.87      1.49 o 
  10   4   0        1.47        0.86      0.61 o 
  -6   5   0        0.35        0.36      0.44 o 
  -5   5   0        0.06        0.27      0.42 o 
  -4   5   0       32.35       30.96      0.96 o 
  -3   5   0       94.81       98.38      1.73 o 
  -2   5   0       21.98       24.67      0.79 o 
  -1   5   0       16.88       18.93      0.43 o 
   0   5   0        8.11        9.80      0.30 o 
   1   5   0       15.34       13.44      0.32 o 
   2   5   0        2.08        4.61      0.27 o 
   3   5   0       68.27       68.46      1.01 o 
   4   5   0        1.08        0.67      0.16 o 
   5   5   0       87.24       92.46      1.56 o 
   6   5   0        2.31        1.67      0.22 o 
   7   5   0        0.18        0.83      0.24 o 
   8   5   0       13.12       14.24      0.85 o 
   9   5   0        6.45        5.65      0.46 o 
  10   5   0        0.78        0.09      0.67 o 
  11   5   0       22.52       28.93      2.43 o 
  -5   6   0        0.50        0.89      0.40 o 
  -4   6   0       20.92       19.71      0.75 o 
  -3   6   0       53.44       51.33      1.13 o 
  -2   6   0        3.91        2.87      0.32 o 
  -1   6   0        0.39        0.19      0.22 o 
   0   6   0       66.16       60.89      1.04 o 
   1   6   0        1.71        1.14      0.17 o 
   2   6   0       71.20       60.86      1.03 o 
   3   6   0      105.48      100.50      1.44 o 
   4   6   0      212.47      212.13      3.97 o 
   5   6   0      310.52      314.85      4.38 o 
   6   6   0      295.83      286.78      4.06 o 
   7   6   0      408.80      402.78      5.60 o 
   8   6   0       14.64       17.92      1.18 o 
   9   6   0       46.28       47.14      1.94 o 
  10   6   0       34.47       34.32      2.88 o 
  11   6   0        0.67        1.66      1.15 o 
  -4   7   0        0.96        1.48      0.68 o 
  -3   7   0       10.02        8.88      0.67 o 
  -2   7   0       13.59       11.58      0.57 o 
  -1   7   0        1.83        1.39      0.30 o 
   0   7   0       78.45       73.23      1.88 o 
   1   7   0        1.33        0.49      0.24 o 
   2   7   0       25.51       25.99      0.69 o 
   3   7   0       11.14       10.35      0.47 o 
   4   7   0        9.81        6.31      0.37 o 
   5   7   0       23.29       18.67      0.65 o 
   6   7   0      253.83      240.01      4.27 o 
   7   7   0       21.28       23.50      0.86 o 
   8   7   0        0.17        0.64      0.63 o 
   9   7   0       16.11       15.02      1.22 o 
  10   7   0        1.11        2.23      1.41 o 
  -2   8   0        3.88        3.66      0.48 o 
  -1   8   0        0.55        1.02      0.38 o 
   0   8   0       15.73       15.44      0.83 o 
   1   8   0      122.96      113.08      2.22 o 
   2   8   0       25.44       23.47      0.81 o 
   3   8   0       55.27       40.46      1.27 o 
   4   8   0       16.96       17.28      0.64 o 
   5   8   0        1.90        2.14      0.32 o 
   6   8   0        2.17        3.20      0.50 o 
   7   8   0        4.81        5.89      0.54 o 
   8   8   0        0.01        0.05      0.58 o 
   9   8   0        1.46        0.90      0.96 o 
  10   8   0        0.22       -0.19      0.63 o 
  -1   9   0        2.93        4.09      0.63 o 
   0   9   0        0.41        1.35      0.36 o 
   1   9   0        1.18        1.15      0.40 o 
   2   9   0        9.68       11.14      0.64 o 
   3   9   0        4.18        2.22      0.41 o 
   4   9   0        8.44        6.76      0.54 o 
   5   9   0        7.92       10.36      0.74 o 
   6   9   0        2.55        1.14      0.58 o 
   7   9   0        5.25        6.74      0.66 o 
   8   9   0        3.82        3.39      0.77 o 
   9   9   0        0.22       -0.32      0.63 o 
  10   9   0        0.36        0.58      1.22 o 
   1  10   0        3.01        4.99      0.59 o 
   2  10   0        0.07        0.69      0.43 o 
   3  10   0        2.11        2.42      0.49 o 
   4  10   0        2.68        2.46      0.72 o 
   5  10   0       33.92       42.12      1.45 o 
   6  10   0        0.54        0.73      0.52 o 
   7  10   0       82.53       89.55      2.41 o 
   8  10   0       16.35       21.76      2.30 o 
   9  10   0        8.18        7.17      1.54 o 
   4  11   0       27.28       32.37      1.66 o 
   5  11   0        0.25        0.20      0.62 o 
   6  11   0       29.50       34.60      1.43 o 
   7  11   0       12.18       13.36      1.34 o 
  -6 -11   1        1.47        1.20      0.61 o 
  -5 -11   1        4.77        5.63      0.75 o 
  -4 -11   1        0.90        0.13      0.59 o 
  -8 -10   1        0.32       -0.51      0.90 o 
  -7 -10   1       13.78       13.77      1.17 o 
  -6 -10   1        0.57       -0.13      0.49 o 
  -5 -10   1       20.04       22.66      1.96 o 
  -4 -10   1        7.13       10.52      0.86 o 
  -3 -10   1        2.10        4.84      0.67 o 
  -2 -10   1        2.57        3.00      0.58 o 
  -1 -10   1        0.00       -0.51      0.51 o 
  -9  -9   1        2.38        2.41      0.77 o 
  -8  -9   1        5.17        6.46      1.22 o 
  -7  -9   1        0.30        0.34      0.40 o 
  -6  -9   1        2.37        1.32      0.46 o 
  -5  -9   1       41.23       39.16      1.96 o 
  -4  -9   1        3.42        2.67      0.52 o 
  -3  -9   1        1.38        1.51      0.40 o 
  -2  -9   1       12.32       14.55      1.06 o 
  -1  -9   1        0.00        0.18      0.36 o 
   0  -9   1       21.95       23.59      0.85 o 
   1  -9   1        4.80        5.08      0.50 o 
 -10  -8   1        4.48        5.72      1.04 o 
  -9  -8   1       32.11       35.76      2.43 o 
  -8  -8   1        8.67        7.52      1.28 o 
  -7  -8   1        5.20        6.44      0.56 o 
  -6  -8   1       35.32       33.62      1.02 o 
  -5  -8   1       68.10       61.02      1.44 o 
  -4  -8   1        0.92        0.46      0.27 o 
  -3  -8   1        0.24       -0.01      0.28 o 
  -2  -8   1        0.08        0.90      0.32 o 
  -1  -8   1        0.04       -0.16      0.32 o 
   0  -8   1       27.31       24.89      0.79 o 
   1  -8   1       10.02        9.77      0.63 o 
   2  -8   1        3.60        3.25      0.53 o 
 -10  -7   1       24.24       22.73      1.63 o 
  -9  -7   1        3.15        3.56      0.90 o 
  -8  -7   1       70.83       60.27      2.22 o 
  -7  -7   1      111.28      106.09      2.19 o 
  -6  -7   1       63.95       66.25      1.50 o 
  -5  -7   1       11.43       10.16      0.57 o 
  -4  -7   1      462.41      425.08      6.42 o 
  -3  -7   1      124.61      125.60      2.13 o 
  -2  -7   1        2.30        1.15      0.26 o 
  -1  -7   1       52.66       51.20      1.06 o 
   0  -7   1        7.37        7.37      0.81 o 
   1  -7   1        4.62        4.59      0.45 o 
   2  -7   1       10.62       12.49      0.59 o 
   3  -7   1        5.69        7.54      0.84 o 
   4  -7   1        2.49        3.19      0.54 o 
 -10  -6   1        5.93        8.21      1.09 o 
  -9  -6   1        6.53        5.84      1.02 o 
  -8  -6   1        0.99        1.94      0.58 o 
  -7  -6   1       22.64       21.55      0.64 o 
  -6  -6   1       14.28       13.18      0.53 o 
  -5  -6   1      205.55      195.71      2.84 o 
  -4  -6   1      736.22      685.29      9.19 o 
  -3  -6   1       72.28       69.52      1.06 o 
  -2  -6   1       81.20       84.57      1.49 o 
  -1  -6   1        2.86        4.48      0.35 o 
   0  -6   1       30.50       28.02      0.71 o 
   1  -6   1       47.53       50.03      1.09 o 
   2  -6   1       14.30       14.23      0.58 o 
   3  -6   1       37.13       36.94      0.94 o 
   4  -6   1       13.78       14.11      0.65 o 
   5  -6   1        0.79        0.88      0.44 o 
 -10  -5   1        4.78        5.12      1.41 o 
  -9  -5   1        0.57        0.44      0.33 o 
  -8  -5   1       86.10       86.40      1.87 o 
  -7  -5   1        0.86        0.84      0.25 o 
  -6  -5   1        3.72        3.61      0.28 o 
  -5  -5   1       33.52       38.56      0.64 o 
  -4  -5   1        1.63        1.69      0.19 o 
  -3  -5   1       13.76       10.15      0.32 o 
  -2  -5   1       18.44       25.95      0.52 o 
  -1  -5   1        7.01       13.13      0.34 o 
   0  -5   1        1.15        1.55      0.16 o 
   1  -5   1       41.82       44.31      0.75 o 
   2  -5   1       76.70       75.13      1.24 o 
   3  -5   1        0.65        0.71      0.35 o 
   4  -5   1       83.60       82.56      1.79 o 
   5  -5   1       15.31       14.87      0.76 o 
   6  -5   1       16.26       17.43      1.13 o 
 -10  -4   1        3.47        3.92      0.61 o 
  -9  -4   1       52.85       51.74      1.18 o 
  -8  -4   1        5.91        5.89      0.44 o 
  -7  -4   1       14.56       15.24      0.46 o 
  -6  -4   1       69.13       75.76      1.16 o 
  -5  -4   1        4.51        6.27      0.30 o 
  -4  -4   1        3.84        5.96      0.32 o 
  -3  -4   1     2049.74     2060.82     27.03 o 
  -2  -4   1       23.19       34.02      0.74 o 
  -1  -4   1      630.18      647.06      7.40 o 
   0  -4   1        1.23        1.33      0.15 o 
   1  -4   1      425.73      434.49      5.40 o 
   2  -4   1      107.72      113.78      1.71 o 
   3  -4   1        7.77        8.63      0.51 o 
   4  -4   1       21.73       18.18      0.87 o 
   5  -4   1        3.66        3.84      0.44 o 
   6  -4   1        0.00       -0.42      0.54 o 
   7  -4   1        0.34        0.34      0.56 o 
 -10  -3   1        6.06        7.42      0.75 o 
  -9  -3   1        4.30        4.53      0.58 o 
  -8  -3   1       40.75       37.27      0.92 o 
  -7  -3   1      298.01      286.61      4.03 o 
  -6  -3   1        9.12        7.32      0.31 o 
  -5  -3   1        6.00       10.91      0.32 o 
  -4  -3   1      356.38      359.75      4.49 o 
  -3  -3   1      280.49      279.46      3.27 o 
  -2  -3   1      102.45      146.32      1.89 o 
  -1  -3   1       29.18       29.44      0.50 o 
   0  -3   1      875.76      863.89     10.75 o 
   1  -3   1      209.07      210.72      3.64 o 
   2  -3   1      128.30      126.62      1.83 o 
   3  -3   1       45.53       43.49      0.79 o 
   4  -3   1        2.26        2.36      0.29 o 
   5  -3   1        6.61        8.65      0.52 o 
   6  -3   1        1.02        0.34      0.36 o 
   7  -3   1        7.58        7.13      1.03 o 
 -10  -2   1       10.28       10.82      1.07 o 
  -9  -2   1        3.03        2.89      0.53 o 
  -8  -2   1        6.84        6.36      0.38 o 
  -7  -2   1       16.53       13.91      0.48 o 
  -6  -2   1        7.40        7.48      0.26 o 
  -5  -2   1       90.61       91.87      1.55 o 
  -4  -2   1       79.87       78.11      1.26 o 
  -3  -2   1      110.45      113.78      1.38 o 
  -2  -2   1     2387.52     2353.44     23.96 o 
  -1  -2   1     1637.31     1575.91     18.03 o 
   0  -2   1     5533.72     5222.30     92.13 o 
   1  -2   1      926.06      929.07     13.03 o 
   2  -2   1       40.72       38.80      0.58 o 
   3  -2   1       57.19       65.08      1.03 o 
   4  -2   1      225.43      236.05      3.30 o 
   5  -2   1       49.32       49.50      1.03 o 
   6  -2   1       27.94       28.53      0.89 o 
   7  -2   1        0.92        1.01      0.39 o 
   8  -2   1        1.57        2.81      0.58 o 
 -10  -1   1        2.57        3.69      0.64 o 
  -9  -1   1        0.21        0.02      0.41 o 
  -8  -1   1       30.96       31.85      1.40 o 
  -7  -1   1        1.88        2.15      0.25 o 
  -6  -1   1       16.38       13.67      0.37 o 
  -5  -1   1       15.00       14.58      0.40 o 
  -4  -1   1        1.91        2.42      0.12 o 
  -3  -1   1      871.82      859.07      9.78 o 
  -2  -1   1      521.92      478.13      5.82 o 
  -1  -1   1      500.11      455.61      3.95 o 
   0  -1   1      927.03      936.86      9.11 o 
   1  -1   1      976.82     1100.31     22.28 o 
   2  -1   1      135.00      123.57      1.40 o 
   3  -1   1      178.33      197.97      2.35 o 
   4  -1   1      114.13      120.38      1.64 o 
   5  -1   1       90.27       84.91      1.35 o 
   6  -1   1       17.14       13.81      0.47 o 
   7  -1   1        4.91        6.57      0.77 o 
   8  -1   1        1.89        1.79      0.51 o 
   9  -1   1       10.56       11.74      1.11 o 
  -9   0   1        6.14        7.58      0.73 o 
  -8   0   1       11.17       10.03      0.94 o 
  -7   0   1       43.04       45.98      1.00 o 
  -6   0   1       24.57       22.75      0.56 o 
  -5   0   1       18.72       19.16      0.39 o 
  -4   0   1      116.48      108.72      1.28 o 
  -3   0   1      198.65      225.71      2.37 o 
  -2   0   1     2501.90     2603.60     26.52 o 
  -1   0   1     1175.64     1174.86     10.46 o 
   1   0   1     1036.90     1094.32      9.80 o 
   2   0   1    13577.74    12652.44    235.93 o 
   3   0   1       69.70       68.28      0.88 o 
   4   0   1       37.50       42.94      0.69 o 
   5   0   1       21.93       27.54      0.57 o 
   6   0   1       55.10       53.25      0.96 o 
   7   0   1        4.08        3.04      0.35 o 
   8   0   1        2.75        3.78      0.98 o 
   9   0   1        5.73        5.93      0.70 o 
  -9   1   1        5.25        4.58      0.68 o 
  -8   1   1        5.68        7.34      0.58 o 
  -7   1   1       90.08       84.75      1.74 o 
  -6   1   1       12.39       12.91      0.50 o 
  -5   1   1        7.29        7.63      0.32 o 
  -4   1   1      113.27      110.43      1.50 o 
  -3   1   1        1.17        1.48      0.16 o 
  -2   1   1     1303.46     1274.67     14.51 o 
  -1   1   1      345.93      340.35      3.87 o 
   0   1   1      202.18      213.55      2.62 o 
   1   1   1     2726.92     2669.53     28.67 o 
   2   1   1      968.45     1042.34     11.14 o 
   3   1   1      690.34      664.05      8.12 o 
   4   1   1       14.64       11.47      0.27 o 
   5   1   1      145.92      136.19      1.97 o 
   6   1   1       46.96       46.82      0.71 o 
   7   1   1        4.66        5.75      0.34 o 
   8   1   1       35.00       33.53      1.60 o 
   9   1   1        3.44        3.65      0.58 o 
  10   1   1        0.68        1.25      0.67 o 
  -8   2   1       20.53       25.29      1.01 o 
  -7   2   1        0.35        0.57      0.36 o 
  -6   2   1       12.07       11.60      0.52 o 
  -5   2   1        7.93        8.59      0.40 o 
  -4   2   1        2.25        2.67      0.19 o 
  -3   2   1      143.65      133.92      1.80 o 
  -2   2   1      864.97      822.43      9.39 o 
  -1   2   1      401.20      419.82      5.13 o 
   0   2   1     1041.20     1014.52     11.54 o 
   2   2   1      362.18      344.82      3.55 o 
   3   2   1      632.53      659.21      7.53 o 
   4   2   1       59.67       47.68      0.73 o 
   5   2   1      109.26      121.10      1.71 o 
   6   2   1       12.61       14.98      0.37 o 
   7   2   1       20.69       23.04      0.59 o 
   8   2   1       13.47       13.81      0.72 o 
   9   2   1       16.93       15.20      1.43 o 
  10   2   1        0.39       -0.37      0.55 o 
  -7   3   1        2.09        2.53      0.48 o 
  -6   3   1        4.68        4.29      0.44 o 
  -5   3   1        1.50        1.53      0.31 o 
  -4   3   1        1.38        2.00      0.30 o 
  -3   3   1       56.45       51.43      0.75 o 
  -2   3   1        3.92        3.83      0.23 o 
  -1   3   1      346.11      335.62      3.88 o 
   0   3   1       20.73       45.50      0.60 o 
   1   3   1       28.50       32.23      0.49 o 
   2   3   1       23.90       18.08      0.28 o 
   3   3   1      862.19      822.99      9.39 o 
   4   3   1       23.97       36.93      0.55 o 
   5   3   1      536.54      535.68      6.65 o 
   6   3   1        8.97       10.64      0.46 o 
   7   3   1      152.45      169.22      2.16 o 
   8   3   1        1.71        1.75      0.38 o 
   9   3   1       17.86       18.66      0.78 o 
  10   3   1        7.90        7.55      0.76 o 
  -7   4   1        1.83        2.71      0.53 o 
  -6   4   1        7.14        6.80      0.57 o 
  -5   4   1        0.00       -0.33      0.33 o 
  -4   4   1        2.15        1.67      0.31 o 
  -3   4   1        7.39        8.88      0.43 o 
  -2   4   1      120.70      122.67      2.27 o 
  -1   4   1       31.63       31.55      0.49 o 
   0   4   1        1.93        4.38      0.26 o 
   1   4   1       22.26       21.63      0.36 o 
   2   4   1      157.38      170.73      2.03 o 
   3   4   1      501.06      506.54      5.85 o 
   4   4   1       45.04       43.99      0.69 o 
   5   4   1       19.59       24.09      0.46 o 
   6   4   1        9.45       10.75      0.36 o 
   7   4   1        2.84        3.10      0.28 o 
   8   4   1       49.27       51.34      1.11 o 
   9   4   1        7.12        7.29      0.61 o 
  10   4   1        5.95        8.70      1.54 o 
  -6   5   1       31.92       33.70      1.16 o 
  -5   5   1        0.53        0.48      0.42 o 
  -4   5   1      116.49      113.97      2.24 o 
  -3   5   1       42.51       42.77      0.94 o 
  -2   5   1        0.51        0.16      0.21 o 
  -1   5   1        0.54        1.99      0.17 o 
   0   5   1        7.81        8.47      0.26 o 
   1   5   1        6.66        3.70      0.18 o 
   2   5   1        4.66        9.55      0.27 o 
   3   5   1        4.11        4.07      0.19 o 
   4   5   1      357.99      385.11      5.75 o 
   5   5   1        5.93        6.34      0.47 o 
   6   5   1       29.63       29.84      0.62 o 
   7   5   1       30.58       33.35      0.75 o 
   8   5   1       31.05       27.98      0.89 o 
   9   5   1        3.53        3.96      0.58 o 
  10   5   1        7.56        9.06      1.09 o 
  11   5   1        3.98        4.74      1.54 o 
  -5   6   1        0.02        0.65      0.40 o 
  -4   6   1        5.07        4.96      0.60 o 
  -3   6   1       48.07       48.91      1.46 o 
  -2   6   1        0.18        0.14      0.25 o 
  -1   6   1        2.43        2.53      0.27 o 
   0   6   1       31.91       31.23      0.64 o 
   1   6   1       15.15       16.06      0.44 o 
   2   6   1        1.32        1.31      0.18 o 
   3   6   1      153.09      168.93      2.10 o 
   4   6   1       50.44       48.93      1.03 o 
   5   6   1       30.79       31.25      0.77 o 
   6   6   1      436.35      432.16      5.48 o 
   7   6   1        4.23        4.49      0.34 o 
   8   6   1      165.16      170.78      3.76 o 
   9   6   1       13.05       10.23      1.04 o 
  10   6   1        0.00        0.55      0.67 o 
  11   6   1       17.58       16.26      2.05 o 
  -4   7   1        0.01        0.30      0.44 o 
  -3   7   1        4.89        6.53      0.49 o 
  -2   7   1        7.16        9.29      0.51 o 
  -1   7   1        4.44        3.76      0.35 o 
   0   7   1        0.94        0.89      0.27 o 
   1   7   1       22.15       20.19      0.66 o 
   2   7   1        9.26        8.82      0.41 o 
   3   7   1       54.47       48.76      0.91 o 
   4   7   1        0.25       -0.03      0.23 o 
   5   7   1      268.19      245.26      3.86 o 
   6   7   1      160.85      151.11      2.54 o 
   7   7   1      171.25      154.81      2.96 o 
   8   7   1      219.64      223.78      4.13 o 
   9   7   1       13.26       14.00      1.22 o 
  10   7   1       18.47       15.81      1.31 o 
  -2   8   1        1.91        2.62      0.46 o 
  -1   8   1        1.23        1.39      0.47 o 
   0   8   1        1.51        1.17      0.33 o 
   1   8   1        1.17        1.98      0.31 o 
   2   8   1        0.67        0.68      0.30 o 
   3   8   1        0.05       -0.28      0.28 o 
   4   8   1       72.71       68.83      1.64 o 
   5   8   1        7.62        5.80      0.43 o 
   6   8   1        0.00        0.38      0.32 o 
   7   8   1       68.71       64.18      1.53 o 
   8   8   1       17.80       17.66      0.84 o 
   9   8   1        0.04       -0.36      0.58 o 
  10   8   1        3.67        4.75      0.91 o 
  -1   9   1        1.03        0.64      0.52 o 
   0   9   1        3.21        3.75      0.41 o 
   1   9   1        1.25        1.45      0.38 o 
   2   9   1        4.44        2.17      0.40 o 
   3   9   1       17.78       17.01      0.73 o 
   4   9   1       30.73       28.06      0.93 o 
   5   9   1        1.12        1.05      0.36 o 
   6   9   1        5.86        6.14      0.97 o 
   7   9   1       16.80       18.24      1.00 o 
   8   9   1        0.01       -0.38      0.64 o 
   9   9   1        0.10        0.38      0.90 o 
  10   9   1        0.00       -0.63      0.63 o 
   1  10   1        1.79        1.96      0.47 o 
   2  10   1        5.85        7.37      0.61 o 
   3  10   1        4.05        5.46      0.54 o 
   4  10   1        7.54        6.70      0.58 o 
   5  10   1        7.62       10.51      0.81 o 
   6  10   1        0.46        1.73      0.54 o 
   7  10   1        9.88       11.86      0.91 o 
   8  10   1       24.08       30.14      2.18 o 
   9  10   1       51.10       56.32      3.33 o 
   4  11   1        0.06       -0.68      0.68 o 
   5  11   1        0.78        1.80      0.61 o 
   6  11   1       10.14       13.38      1.01 o 
   7  11   1        7.28        8.76      0.86 o 
  -6 -11   2       11.74        9.74      1.92 o 
  -5 -11   2        1.01        1.17      0.61 o 
  -8 -10   2        0.69        0.77      1.02 o 
  -7 -10   2       15.62       17.92      2.05 o 
  -6 -10   2       19.99       22.83      1.20 o 
  -5 -10   2       46.70       49.91      1.62 o 
  -4 -10   2        7.07        8.98      0.81 o 
  -3 -10   2       17.98       18.90      1.08 o 
  -2 -10   2        0.03        0.27      0.49 o 
  -1 -10   2        0.87        2.01      0.59 o 
  -9  -9   2        0.16        0.00      0.96 o 
  -8  -9   2        0.79        1.46      0.71 o 
  -7  -9   2        0.86        1.30      0.49 o 
  -6  -9   2       33.60       34.04      1.09 o 
  -5  -9   2        1.37        0.60      0.44 o 
  -4  -9   2        0.26       -0.07      0.39 o 
  -3  -9   2       12.53       13.62      0.84 o 
  -2  -9   2        0.80        1.02      0.40 o 
  -1  -9   2        0.10        0.49      0.41 o 
   0  -9   2        3.59        3.69      0.53 o 
   1  -9   2       23.33       28.34      1.20 o 
 -10  -8   2        1.43        1.02      0.77 o 
  -9  -8   2        2.76        2.91      0.83 o 
  -8  -8   2        1.95        2.94      0.81 o 
  -7  -8   2       38.51       38.25      1.15 o 
  -6  -8   2        6.63        7.27      0.57 o 
  -5  -8   2       12.86        9.08      0.57 o 
  -4  -8   2       12.49       12.00      0.57 o 
  -3  -8   2       24.62       20.85      0.69 o 
  -2  -8   2       17.23       13.01      0.62 o 
  -1  -8   2       13.25       13.22      1.13 o 
   0  -8   2        6.78        7.48      0.58 o 
   1  -8   2        8.23       11.18      0.79 o 
   2  -8   2        0.13       -0.06      0.42 o 
 -10  -7   2        3.75        2.57      1.09 o 
  -9  -7   2       51.09       46.50      2.11 o 
  -8  -7   2       28.67       25.66      1.40 o 
  -7  -7   2      100.68       94.61      2.01 o 
  -6  -7   2      145.52      130.14      2.54 o 
  -5  -7   2       38.07       32.50      0.93 o 
  -4  -7   2      238.66      226.28      3.59 o 
  -3  -7   2       66.02       56.34      1.17 o 
  -2  -7   2       15.47       16.64      0.68 o 
  -1  -7   2        8.16        7.21      0.42 o 
   0  -7   2        0.32        0.14      0.30 o 
   1  -7   2       22.81       29.05      0.94 o 
   2  -7   2        0.96        0.97      0.40 o 
   3  -7   2        0.01        0.84      0.41 o 
   4  -7   2        6.31        6.33      0.65 o 
 -10  -6   2        0.44        1.01      0.56 o 
  -9  -6   2      156.09      151.72      4.34 o 
  -8  -6   2        1.95        3.55      0.44 o 
  -7  -6   2      274.65      271.70      4.88 o 
  -6  -6   2       94.75       88.73      1.63 o 
  -5  -6   2       76.64       63.45      1.11 o 
  -4  -6   2       22.62       22.96      0.58 o 
  -3  -6   2      138.61      115.79      1.96 o 
  -2  -6   2       31.73       30.17      0.63 o 
  -1  -6   2      126.07      115.31      1.77 o 
   0  -6   2        3.17        3.72      0.69 o 
   1  -6   2       95.94       88.40      1.58 o 
   2  -6   2      115.01      109.13      1.92 o 
   3  -6   2       12.30       12.65      1.05 o 
   4  -6   2        0.36        0.82      0.43 o 
   5  -6   2        0.42       -0.22      0.42 o 
 -10  -5   2       13.69       14.87      1.17 o 
  -9  -5   2       20.03       21.98      0.79 o 
  -8  -5   2        7.02        8.48      0.83 o 
  -7  -5   2        9.95       12.89      0.50 o 
  -6  -5   2      330.25      328.62      4.56 o 
  -5  -5   2        0.08       -0.14      0.14 o 
  -4  -5   2        9.19        8.90      0.41 o 
  -3  -5   2        1.60        4.02      0.24 o 
  -2  -5   2      100.54      114.63      1.88 o 
  -1  -5   2       26.16       22.89      0.45 o 
   0  -5   2       13.69       12.65      0.39 o 
   1  -5   2       82.26       77.71      1.27 o 
   2  -5   2      199.10      199.00      2.87 o 
   3  -5   2        2.00        2.08      0.32 o 
   4  -5   2       50.66       56.69      2.47 o 
   5  -5   2        4.93        4.45      0.52 o 
   6  -5   2        5.15        6.17      0.76 o 
 -10  -4   2       21.18       23.40      1.15 o 
  -9  -4   2        1.14        1.97      0.43 o 
  -8  -4   2        6.63        6.30      0.46 o 
  -7  -4   2       68.84       67.57      1.33 o 
  -6  -4   2        6.79        6.41      0.40 o 
  -5  -4   2      149.38      147.84      1.85 o 
  -4  -4   2       31.88       33.42      0.58 o 
  -3  -4   2       25.76       26.77      0.50 o 
  -2  -4   2      844.38      884.96     11.70 o 
  -1  -4   2      245.04      246.95      3.72 o 
   0  -4   2      206.41      217.00      2.59 o 
   1  -4   2      753.18      750.40      9.22 o 
   2  -4   2      125.39      139.60      2.05 o 
   3  -4   2       90.51       86.64      1.78 o 
   4  -4   2       17.84       16.29      0.89 o 
   5  -4   2       60.67       66.66      1.56 o 
   6  -4   2        1.02        0.52      0.43 o 
   7  -4   2        0.71        0.91      0.54 o 
 -10  -3   2        0.07       -0.31      0.48 o 
  -9  -3   2       27.00       26.65      1.23 o 
  -8  -3   2        1.75        2.50      0.31 o 
  -7  -3   2       16.79       16.17      0.56 o 
  -6  -3   2      304.08      304.98      4.24 o 
  -5  -3   2      414.57      430.97      5.40 o 
  -4  -3   2      207.71      233.59      3.36 o 
  -3  -3   2        1.20        0.28      0.10 o 
  -2  -3   2     1116.38     1111.07     13.50 o 
  -1  -3   2        0.30        0.20      0.15 o 
   0  -3   2        4.90        2.44      0.16 o 
   1  -3   2      747.55      713.90      8.73 o 
   2  -3   2       16.63       17.21      0.43 o 
   3  -3   2      115.62      108.80      1.66 o 
   4  -3   2       23.87       24.45      0.67 o 
   5  -3   2        6.19        5.90      0.48 o 
   6  -3   2        6.47        4.83      0.49 o 
   7  -3   2        8.22        9.16      0.79 o 
 -10  -2   2        1.66        2.27      0.58 o 
  -9  -2   2        2.16        1.75      0.49 o 
  -8  -2   2       70.65       66.10      1.34 o 
  -7  -2   2       22.68       24.25      0.61 o 
  -6  -2   2      199.73      216.71      2.49 o 
  -5  -2   2        0.77        1.97      0.16 o 
  -4  -2   2      317.84      336.56      4.21 o 
  -3  -2   2      194.04      200.13      2.71 o 
  -2  -2   2     2810.14     2704.86     29.09 o 
  -1  -2   2       27.69       21.76      0.38 o 
   0  -2   2       16.96       10.59      0.24 o 
   1  -2   2      670.48      628.96      8.31 o 
   2  -2   2       50.70       43.99      0.67 o 
   3  -2   2       64.22       67.86      0.99 o 
   4  -2   2       24.63       30.52      0.72 o 
   5  -2   2       46.02       47.91      1.03 o 
   6  -2   2       23.28       22.45      1.10 o 
   7  -2   2        0.31        0.36      0.48 o 
   8  -2   2        9.83        9.87      1.42 o 
 -10  -1   2        8.27        8.71      0.83 o 
  -9  -1   2       18.17       18.64      2.15 o 
  -8  -1   2        0.63        0.41      0.29 o 
  -7  -1   2       15.06       17.02      0.49 o 
  -6  -1   2        2.08        2.88      0.23 o 
  -5  -1   2       28.88       25.11      0.43 o 
  -4  -1   2      277.07      255.10      2.69 o 
  -3  -1   2        9.84        9.03      0.18 o 
  -2  -1   2     2011.78     2081.56     23.79 o 
  -1  -1   2      213.08      208.17      2.30 o 
   0  -1   2      158.66      193.36      1.92 o 
   1  -1   2      337.47      379.73      5.25 o 
   2  -1   2       32.65       27.00      0.50 o 
   3  -1   2       72.73       91.56      1.37 o 
   4  -1   2       40.42       41.89      0.75 o 
   5  -1   2      126.56      132.70      2.20 o 
   6  -1   2        8.77        8.25      0.48 o 
   7  -1   2        0.86        1.39      0.38 o 
   8  -1   2        7.61        6.07      0.67 o 
   9  -1   2        9.61       13.76      1.61 o 
  -9   0   2        0.08       -0.20      0.46 o 
  -8   0   2        0.66       -0.32      0.32 o 
  -7   0   2       14.02       14.32      0.78 o 
  -6   0   2       31.08       26.74      0.76 o 
  -5   0   2        4.11        6.95      0.39 o 
  -4   0   2       14.45       21.95      0.39 o 
  -3   0   2      458.00      498.56      5.40 o 
  -1   0   2      957.78      954.97      9.73 o 
   0   0   2     1656.79      975.51     18.15 o 
   1   0   2      583.65      655.02      6.41 o 
   3   0   2       45.52       48.13      0.70 o 
   4   0   2      974.10     1020.15     12.47 o 
   5   0   2       34.54       36.66      0.63 o 
   6   0   2       31.76       36.54      0.75 o 
   7   0   2        0.02       -0.25      0.32 o 
   8   0   2        2.76        2.78      0.53 o 
   9   0   2        2.71        2.59      0.58 o 
  -9   1   2        1.10        1.85      0.65 o 
  -8   1   2        4.13        5.00      0.51 o 
  -7   1   2        8.39       11.47      0.75 o 
  -6   1   2       50.37       55.67      1.10 o 
  -5   1   2       42.87       46.49      0.77 o 
  -4   1   2       61.73       61.52      0.84 o 
  -3   1   2      126.72      121.45      1.91 o 
  -2   1   2     1483.95     1542.21     31.44 o 
  -1   1   2     2186.80     2207.14     29.23 o 
   0   1   2       76.38       69.00      1.18 o 
   1   1   2     1043.14     1011.06      9.85 o 
   2   1   2        2.19        2.75      0.15 o 
   3   1   2        0.81        0.19      0.10 o 
   4   1   2      105.06       88.93      1.22 o 
   5   1   2      271.32      269.46      3.22 o 
   6   1   2       60.95       63.36      1.52 o 
   7   1   2        6.97        4.49      0.41 o 
   8   1   2       12.42       14.92      0.73 o 
   9   1   2       19.77       19.77      2.25 o 
  10   1   2        2.18        1.51      0.91 o 
  -8   2   2        7.14        9.71      0.69 o 
  -7   2   2        7.64        6.68      0.46 o 
  -6   2   2       83.65       91.05      1.65 o 
  -5   2   2        1.39        2.86      0.27 o 
  -4   2   2       22.61       27.52      0.59 o 
  -3   2   2        0.00        0.07      0.10 o 
  -2   2   2       28.82       26.24      0.41 o 
  -1   2   2      158.29      128.37      3.18 o 
   0   2   2      142.81      162.07      1.88 o 
   1   2   2     1026.38     1040.52     14.55 o 
   2   2   2      390.33      363.48      4.82 o 
   3   2   2     1146.62     1193.06     13.54 o 
   4   2   2      277.48      262.08      3.58 o 
   5   2   2       94.84       98.95      1.29 o 
   6   2   2       25.16       23.90      0.48 o 
   7   2   2        4.18        3.97      0.27 o 
   8   2   2       26.51       21.86      0.74 o 
   9   2   2        3.09        3.81      0.58 o 
  10   2   2       23.88       20.89      1.15 o 
  -7   3   2        0.23       -0.10      0.38 o 
  -6   3   2        0.65        0.83      0.44 o 
  -5   3   2        0.99        1.45      0.28 o 
  -4   3   2       36.40       33.12      0.74 o 
  -3   3   2       35.85       38.24      0.65 o 
  -2   3   2      136.31      130.69      1.70 o 
  -1   3   2      793.72      749.38      9.13 o 
   0   3   2        0.00        0.00      0.05 o 
   1   3   2     2047.57     2119.79     28.50 o 
   2   3   2      364.07      440.70      4.79 o 
   3   3   2      332.29      343.61      3.56 o 
   4   3   2       79.25       63.41      0.92 o 
   5   3   2      944.81      978.69     12.00 o 
   6   3   2        1.37        2.32      0.22 o 
   7   3   2      134.32      126.64      1.79 o 
   8   3   2        1.13        1.07      0.35 o 
   9   3   2       11.43       11.69      0.66 o 
  10   3   2        4.92        5.77      0.86 o 
  -7   4   2        0.02       -0.28      0.43 o 
  -6   4   2        1.97        2.16      0.44 o 
  -5   4   2        7.88        6.44      0.51 o 
  -4   4   2        9.73       10.95      0.56 o 
  -3   4   2        0.01        0.04      0.19 o 
  -2   4   2      158.80      157.06      1.92 o 
  -1   4   2      248.43      252.65      3.17 o 
   0   4   2     1175.01     1289.76     15.67 o 
   1   4   2     2078.53     2147.18     24.50 o 
   2   4   2       32.66       38.04      0.55 o 
   3   4   2      221.26      233.60      2.60 o 
   4   4   2      243.10      253.93      3.21 o 
   5   4   2       32.32       43.94      0.73 o 
   6   4   2        0.60        0.90      0.17 o 
   7   4   2        9.42       10.43      0.43 o 
   8   4   2        0.30        0.41      0.27 o 
   9   4   2        0.03       -0.10      0.34 o 
  10   4   2        0.10        0.01      0.88 o 
  -6   5   2        3.97        4.22      0.70 o 
  -5   5   2      106.68      117.77      2.37 o 
  -4   5   2        0.03        0.38      0.38 o 
  -3   5   2       51.98       55.75      1.09 o 
  -2   5   2       46.72       50.21      0.97 o 
  -1   5   2        3.07        2.84      0.18 o 
   0   5   2       11.07       13.03      0.35 o 
   1   5   2       58.01       57.12      0.78 o 
   2   5   2        4.85        3.67      0.25 o 
   3   5   2       26.53       37.09      0.58 o 
   4   5   2        0.01        0.15      0.13 o 
   5   5   2       16.42       14.45      0.38 o 
   6   5   2       10.17       15.02      0.44 o 
   7   5   2        6.34        6.40      0.38 o 
   8   5   2       19.03       21.76      0.72 o 
   9   5   2       12.40       15.60      1.22 o 
  10   5   2       12.10       12.34      1.22 o 
  11   5   2        0.05        0.90      1.15 o 
  -5   6   2       34.96       38.95      1.08 o 
  -4   6   2        5.22        5.34      0.64 o 
  -3   6   2       14.90       17.89      0.64 o 
  -2   6   2        7.51        8.76      0.42 o 
  -1   6   2        6.90        5.85      0.34 o 
   0   6   2        2.37        3.91      0.25 o 
   1   6   2        4.45        4.33      0.30 o 
   2   6   2      190.43      165.17      2.18 o 
   3   6   2        0.01        0.88      0.34 o 
   4   6   2        2.20        1.87      0.19 o 
   5   6   2      643.49      593.18      9.83 o 
   6   6   2       17.95       15.67      0.46 o 
   7   6   2       98.33      105.23      2.13 o 
   8   6   2       19.66       20.65      0.86 o 
   9   6   2        0.57        0.45      0.63 o 
  10   6   2       41.09       45.87      2.03 o 
  11   6   2       14.33       13.19      1.36 o 
  -4   7   2        7.50        7.39      0.53 o 
  -3   7   2        0.19        0.65      0.33 o 
  -2   7   2        7.26        8.92      0.52 o 
  -1   7   2       60.81       58.37      1.19 o 
   0   7   2        4.22        4.17      0.35 o 
   1   7   2       22.99       27.14      0.66 o 
   2   7   2      140.99      131.87      2.16 o 
   3   7   2       14.06       14.85      0.48 o 
   4   7   2       56.08       46.71      1.12 o 
   5   7   2       88.00       77.57      1.44 o 
   6   7   2       49.29       49.43      1.09 o 
   7   7   2       36.14       35.36      1.02 o 
   8   7   2        0.65        1.78      0.46 o 
   9   7   2       47.06       40.87      1.85 o 
  10   7   2       19.38       20.41      2.37 o 
  -2   8   2       26.70       27.07      1.24 o 
  -1   8   2        8.01        6.71      0.45 o 
   0   8   2        0.11        0.93      0.32 o 
   1   8   2        1.41        0.55      0.27 o 
   2   8   2        4.63        5.08      0.43 o 
   3   8   2      142.75      131.24      2.49 o 
   4   8   2       11.62        7.31      0.48 o 
   5   8   2       21.30       18.84      0.64 o 
   6   8   2       18.57       15.91      1.09 o 
   7   8   2        2.06        2.13      0.43 o 
   8   8   2        0.00        0.50      0.40 o 
   9   8   2       45.30       49.35      2.08 o 
  10   8   2        0.07       -0.67      0.67 o 
  -1   9   2        0.00       -0.36      0.36 o 
   0   9   2        0.42        0.02      0.32 o 
   1   9   2        0.06        0.00      0.32 o 
   2   9   2        5.10        4.90      0.60 o 
   3   9   2        0.00        0.29      0.32 o 
   4   9   2        4.68        4.25      0.51 o 
   5   9   2        4.37        7.49      0.56 o 
   6   9   2        0.15        0.39      0.61 o 
   7   9   2        2.86        3.19      0.56 o 
   8   9   2       14.62       15.53      1.01 o 
   9   9   2        1.08        0.00      1.02 o 
  10   9   2        0.67        0.90      1.15 o 
   1  10   2        0.01       -0.24      0.36 o 
   2  10   2        3.67        4.77      0.51 o 
   3  10   2        3.60        5.11      0.51 o 
   4  10   2        0.38        0.06      0.38 o 
   5  10   2        0.23       -0.06      0.38 o 
   6  10   2        8.76       11.74      0.86 o 
   7  10   2       17.36       23.78      1.18 o 
   8  10   2       25.78       29.61      1.30 o 
   9  10   2        2.49        3.97      1.28 o 
   4  11   2        5.99        8.81      0.84 o 
   5  11   2        8.38        8.26      0.84 o 
   6  11   2        0.93       -0.26      0.54 o 
   7  11   2        0.61        1.22      0.61 o 
  -8 -10   3        1.64        2.30      1.28 o 
  -7 -10   3        1.04        1.02      1.02 o 
  -6 -10   3        2.48        0.69      0.77 o 
  -5 -10   3       11.27       13.60      0.96 o 
  -4 -10   3        6.55        5.97      0.73 o 
  -3 -10   3       23.92       28.23      2.28 o 
  -2 -10   3        0.01        0.72      0.56 o 
  -1 -10   3        5.39        6.24      0.76 o 
  -9  -9   3        0.00        0.85      0.77 o 
  -8  -9   3        0.05        0.13      0.64 o 
  -7  -9   3        1.90        2.13      1.02 o 
  -6  -9   3        0.91        1.78      0.42 o 
  -5  -9   3        7.12        5.87      0.56 o 
  -4  -9   3        9.03        9.62      0.76 o 
  -3  -9   3       10.92       10.06      0.76 o 
  -2  -9   3        0.08       -0.26      0.44 o 
  -1  -9   3       26.62       27.04      1.15 o 
   0  -9   3        0.19        0.77      0.52 o 
   1  -9   3        8.05       10.82      0.75 o 
 -10  -8   3        2.22        2.24      0.96 o 
  -9  -8   3        3.43        3.44      0.86 o 
  -8  -8   3        0.12        0.26      0.77 o 
  -7  -8   3       50.12       50.75      1.99 o 
  -6  -8   3        0.58        1.36      0.40 o 
  -5  -8   3       80.66       74.03      1.68 o 
  -4  -8   3       26.05       25.88      0.88 o 
  -3  -8   3       65.07       64.24      1.97 o 
  -2  -8   3       10.61        9.04      0.57 o 
  -1  -8   3       16.42       14.55      1.15 o 
   0  -8   3        0.39        0.23      0.32 o 
   1  -8   3        2.04        1.88      0.46 o 
   2  -8   3       20.72       21.93      1.20 o 
 -10  -7   3        0.04       -0.64      0.64 o 
  -9  -7   3       56.20       54.98      2.17 o 
  -8  -7   3        5.25        5.37      0.90 o 
  -7  -7   3       60.33       59.98      2.17 o 
  -6  -7   3       87.19       78.68      1.72 o 
  -5  -7   3        8.74       11.33      0.68 o 
  -4  -7   3       98.87       90.76      1.68 o 
  -3  -7   3        0.00       -0.01      0.28 o 
  -2  -7   3      482.77      431.86      6.54 o 
  -1  -7   3       84.06       76.43      1.48 o 
   0  -7   3        0.39        0.60      0.30 o 
   1  -7   3       19.60       19.52      0.81 o 
   2  -7   3        1.32        1.40      0.48 o 
   3  -7   3        0.46        0.57      0.42 o 
   4  -7   3        2.20        3.27      0.69 o 
 -10  -6   3        8.38        8.47      2.37 o 
  -9  -6   3        9.58       11.16      0.83 o 
  -8  -6   3       62.28       61.15      1.49 o 
  -7  -6   3       49.42       47.99      1.35 o 
  -6  -6   3        4.38        3.24      0.34 o 
  -5  -6   3      176.21      160.97      2.62 o 
  -4  -6   3       16.19       17.32      0.51 o 
  -3  -6   3      193.44      185.47      2.68 o 
  -2  -6   3      232.83      212.72      3.03 o 
  -1  -6   3      120.75      119.56      2.03 o 
   0  -6   3       58.74       62.08      1.52 o 
   1  -6   3       58.12       52.43      0.99 o 
   2  -6   3       59.89       61.58      1.25 o 
   3  -6   3       10.73       12.06      0.73 o 
   4  -6   3        0.00       -0.12      0.41 o 
   5  -6   3        4.27        5.93      0.96 o 
 -10  -5   3       21.35       24.12      1.06 o 
  -9  -5   3        0.16        0.29      0.34 o 
  -8  -5   3       26.26       23.56      0.83 o 
  -7  -5   3       15.36       14.33      0.70 o 
  -6  -5   3       53.45       57.23      0.97 o 
  -5  -5   3        0.01        0.11      0.17 o 
  -4  -5   3       18.72       17.43      0.42 o 
  -3  -5   3       14.91       17.41      0.45 o 
  -2  -5   3        6.99       10.84      0.54 o 
  -1  -5   3       35.86       40.16      0.83 o 
   0  -5   3       75.33       73.40      1.19 o 
   1  -5   3       39.99       37.95      0.75 o 
   2  -5   3      356.79      333.80      4.66 o 
   3  -5   3       43.59       40.73      0.95 o 
   4  -5   3       16.41       12.26      0.69 o 
   5  -5   3       19.64       18.13      0.87 o 
   6  -5   3        0.00        0.27      0.53 o 
 -10  -4   3        0.14       -0.46      0.46 o 
  -9  -4   3       12.82       13.75      1.22 o 
  -8  -4   3       26.87       27.62      0.80 o 
  -7  -4   3        5.30        3.79      0.36 o 
  -6  -4   3       67.64       71.02      1.10 o 
  -5  -4   3       77.59       78.22      1.16 o 
  -4  -4   3      229.94      290.80      3.46 o 
  -3  -4   3      203.03      162.23      2.13 o 
  -2  -4   3     1121.58     1183.21     15.60 o 
  -1  -4   3        3.17        8.02      0.32 o 
   0  -4   3       67.35       79.77      1.36 o 
   1  -4   3       28.53       26.79      0.54 o 
   2  -4   3       14.84       13.71      0.48 o 
   3  -4   3       57.44       51.77      1.09 o 
   4  -4   3      107.38      101.80      2.05 o 
   5  -4   3        0.56        0.52      0.36 o 
   6  -4   3       11.51       10.46      0.81 o 
   7  -4   3        0.00       -0.10      0.58 o 
 -10  -3   3        7.31        6.32      1.40 o 
  -9  -3   3        1.53        0.84      0.41 o 
  -8  -3   3       20.92       25.37      0.89 o 
  -7  -3   3        2.13        2.88      0.28 o 
  -6  -3   3       63.04       66.13      1.39 o 
  -5  -3   3      435.87      432.46      5.40 o 
  -4  -3   3       20.93       18.94      0.46 o 
  -3  -3   3      993.22     1066.02     12.13 o 
  -2  -3   3      395.89      383.95      4.76 o 
  -1  -3   3       64.42       86.32      1.27 o 
   0  -3   3        9.57       12.64      0.31 o 
   1  -3   3        0.14        0.12      0.09 o 
   2  -3   3       14.89       13.62      0.38 o 
   3  -3   3      166.08      157.03      2.53 o 
   4  -3   3       37.66       40.20      0.90 o 
   5  -3   3       52.60       52.66      2.81 o 
   6  -3   3        2.90        2.31      0.59 o 
   7  -3   3       10.81       11.83      1.13 o 
 -10  -2   3        2.12        2.27      0.58 o 
  -9  -2   3        2.64        2.93      0.53 o 
  -8  -2   3        9.64        9.71      0.52 o 
  -7  -2   3        1.31        1.31      0.24 o 
  -6  -2   3       10.10       10.12      0.34 o 
  -5  -2   3       13.60       16.18      0.40 o 
  -4  -2   3      699.50      773.12      9.81 o 
  -3  -2   3       25.54       27.08      0.43 o 
  -2  -2   3     1427.53     1476.97     15.78 o 
  -1  -2   3      797.17      755.19      9.20 o 
   0  -2   3        2.59        0.93      0.11 o 
   1  -2   3      140.58      156.43      2.02 o 
   2  -2   3      718.73      774.52     11.26 o 
   3  -2   3        3.36        1.70      0.18 o 
   4  -2   3        9.35        9.23      0.38 o 
   5  -2   3       12.32       11.35      0.52 o 
   6  -2   3       47.16       46.91      1.21 o 
   7  -2   3       17.09       15.67      0.92 o 
   8  -2   3        1.61        1.51      0.56 o 
  -9  -1   3        9.53       12.16      0.74 o 
  -8  -1   3        0.10       -0.07      0.27 o 
  -7  -1   3        8.57        9.31      0.52 o 
  -6  -1   3       24.74       25.11      0.54 o 
  -5  -1   3       35.81       37.80      0.60 o 
  -4  -1   3       17.50       15.91      0.36 o 
  -3  -1   3       60.55       55.35      0.67 o 
  -2  -1   3     1691.43     1879.59     19.06 o 
  -1  -1   3     2629.64     2642.92     32.28 o 
   0  -1   3      561.30      557.96      5.78 o 
   1  -1   3      736.06      776.75     10.23 o 
   2  -1   3      104.20      110.09      1.58 o 
   3  -1   3     1288.33     1377.74     18.13 o 
   4  -1   3      504.47      477.01      7.08 o 
   5  -1   3       32.34       33.97      0.73 o 
   6  -1   3        5.47        5.27      0.42 o 
   7  -1   3        6.11        5.11      0.59 o 
   8  -1   3        2.74        4.45      0.66 o 
   9  -1   3        0.42        0.51      0.53 o 
  -9   0   3        6.19        8.20      0.64 o 
  -8   0   3        0.16       -0.06      0.29 o 
  -7   0   3        6.66        5.34      0.41 o 
  -6   0   3        5.70        6.54      0.31 o 
  -5   0   3        0.06        0.10      0.14 o 
  -4   0   3      147.77      148.90      1.82 o 
  -3   0   3      788.54      851.78      9.15 o 
  -2   0   3     8769.71     8845.38    185.06 o 
   0   0   3     1326.84     1431.64     12.80 o 
   1   0   3     2501.66     2505.23     28.55 o 
   2   0   3     4003.46     4264.10     56.03 o 
   3   0   3      732.79      736.35      9.76 o 
   4   0   3     1729.84     1771.37     23.28 o 
   5   0   3        8.83        9.55      0.41 o 
   6   0   3       84.45       82.58      1.54 o 
   7   0   3       42.50       42.54      1.04 o 
   8   0   3        2.40        1.64      0.51 o 
   9   0   3       11.29       13.65      0.96 o 
  -9   1   3        0.88        1.01      0.65 o 
  -8   1   3       10.45       12.75      0.98 o 
  -7   1   3        5.62        7.43      0.44 o 
  -6   1   3        5.85        7.30      0.39 o 
  -5   1   3       24.55       27.89      0.55 o 
  -4   1   3       11.87       10.34      0.27 o 
  -3   1   3       14.77       14.50      0.26 o 
  -2   1   3      490.96      495.53      6.55 o 
  -1   1   3     1479.21     1514.69     35.52 o 
   0   1   3      294.74      335.95      4.90 o 
   1   1   3     3397.97     3327.47     38.21 o 
   2   1   3      956.64      983.76     11.95 o 
   3   1   3      150.82      154.02      1.97 o 
   4   1   3       73.40       95.23      1.21 o 
   5   1   3        0.40        0.26      0.17 o 
   6   1   3      201.19      196.31      2.59 o 
   7   1   3        5.38        6.08      0.44 o 
   8   1   3        8.92        8.90      0.67 o 
   9   1   3       65.05       69.54      3.81 o 
  10   1   3       23.01       26.61      1.66 o 
  -8   2   3        3.24        3.88      0.54 o 
  -7   2   3        1.27        0.22      0.32 o 
  -6   2   3       33.47       39.53      0.90 o 
  -5   2   3       56.39       58.32      1.11 o 
  -4   2   3       24.49       30.61      0.51 o 
  -3   2   3       93.89       92.02      1.23 o 
  -2   2   3        9.99        6.88      0.23 o 
  -1   2   3       91.04       98.94      1.49 o 
   0   2   3      208.00      253.69      3.90 o 
   1   2   3      151.35      129.98      1.41 o 
   2   2   3       50.57       38.93      0.81 o 
   3   2   3       31.79       30.50      0.52 o 
   4   2   3      270.33      257.89      3.53 o 
   5   2   3        7.00        9.15      0.41 o 
   6   2   3      113.70      112.70      1.47 o 
   7   2   3       19.39       18.24      0.63 o 
   8   2   3        8.14        8.11      0.57 o 
   9   2   3       29.08       27.82      1.08 o 
  10   2   3        5.44        6.61      0.98 o 
  -7   3   3        2.75        1.90      0.44 o 
  -6   3   3        2.35        2.28      0.36 o 
  -5   3   3       10.81       12.18      0.48 o 
  -4   3   3        0.22       -0.13      0.16 o 
  -3   3   3        4.79        5.07      0.21 o 
  -2   3   3       31.16       35.86      0.50 o 
  -1   3   3      421.84      422.24      5.86 o 
   0   3   3       33.93       33.57      0.44 o 
   1   3   3      546.18      492.72      7.37 o 
   2   3   3      145.32      125.60      1.51 o 
   3   3   3       25.63       25.40      0.48 o 
   4   3   3       14.56       11.63      0.32 o 
   5   3   3        5.88        1.84      0.18 o 
   6   3   3      248.32      234.90      3.07 o 
   7   3   3        0.51        0.43      0.24 o 
   8   3   3       43.43       42.30      1.03 o 
   9   3   3       21.95       24.50      0.83 o 
  10   3   3        2.83        3.58      1.28 o 
  -7   4   3        0.15        0.45      0.46 o 
  -6   4   3        9.83        9.99      0.64 o 
  -5   4   3        0.81        2.03      0.36 o 
  -4   4   3        0.01       -0.19      0.23 o 
  -3   4   3       22.39       23.01      0.55 o 
  -2   4   3      163.22      158.77      2.05 o 
  -1   4   3      219.91      217.00      2.56 o 
   0   4   3      237.36      238.33      2.78 o 
   1   4   3      254.34      248.44      3.43 o 
   2   4   3     1051.38     1168.38     12.53 o 
   3   4   3      185.55      205.78      2.29 o 
   4   4   3      265.40      286.32      3.61 o 
   5   4   3       93.36       87.14      1.26 o 
   6   4   3        0.00        0.14      0.20 o 
   7   4   3       23.27       20.29      0.58 o 
   8   4   3       21.14       19.34      0.78 o 
   9   4   3       23.46       23.00      1.86 o 
  10   4   3       21.22       22.11      1.26 o 
  -6   5   3       19.40       20.61      0.98 o 
  -5   5   3        2.11        3.74      0.48 o 
  -4   5   3        9.14        8.77      0.47 o 
  -3   5   3       20.52       22.02      0.63 o 
  -2   5   3       13.50       14.49      0.46 o 
  -1   5   3        2.98        4.00      0.20 o 
   0   5   3        2.07        0.96      0.12 o 
   1   5   3        1.80        3.04      0.18 o 
   2   5   3       43.57       39.27      0.57 o 
   3   5   3       30.18       44.67      0.66 o 
   4   5   3      131.32      126.33      1.63 o 
   5   5   3       13.51       11.57      0.40 o 
   6   5   3      214.52      221.32      2.93 o 
   7   5   3       15.41       15.13      0.53 o 
   8   5   3       19.64       16.89      0.73 o 
   9   5   3       73.31       72.45      2.53 o 
  10   5   3       16.30       16.83      1.54 o 
  11   5   3        4.42        2.56      1.28 o 
  -5   6   3        9.85        9.12      0.66 o 
  -4   6   3       75.44       71.74      1.44 o 
  -3   6   3        6.23        5.99      0.40 o 
  -2   6   3        3.62        3.48      0.29 o 
  -1   6   3       48.94       45.26      0.91 o 
   0   6   3       31.16       32.58      0.62 o 
   1   6   3       56.23       55.88      0.93 o 
   2   6   3        0.01       -0.13      0.13 o 
   3   6   3      162.73      171.14      2.11 o 
   4   6   3        0.82        0.91      0.21 o 
   5   6   3       55.60       47.42      1.01 o 
   6   6   3      215.54      210.75      3.36 o 
   7   6   3       39.96       39.33      1.05 o 
   8   6   3      152.08      145.49      2.81 o 
   9   6   3      136.00      137.35      4.07 o 
  10   6   3        3.93        7.31      1.09 o 
  11   6   3        0.90        0.19      1.47 o 
  -4   7   3        0.32        1.25      0.37 o 
  -3   7   3        5.14        5.86      0.45 o 
  -2   7   3       22.19       22.94      0.74 o 
  -1   7   3        0.05       -0.02      0.24 o 
   0   7   3        4.53        5.60      0.39 o 
   1   7   3       17.70       14.39      0.56 o 
   2   7   3       11.95       13.56      0.48 o 
   3   7   3        3.59        4.56      0.29 o 
   4   7   3       11.40       11.44      0.43 o 
   5   7   3       20.12       20.85      0.64 o 
   6   7   3      368.94      357.17      5.66 o 
   7   7   3       35.13       35.67      1.04 o 
   8   7   3      124.28      120.95      2.46 o 
   9   7   3       11.63       12.30      1.15 o 
  10   7   3       22.49       23.29      1.62 o 
  -2   8   3        1.44        1.12      0.34 o 
  -1   8   3       12.65       12.05      0.58 o 
   0   8   3       90.91       80.36      1.66 o 
   1   8   3       27.51       32.72      0.79 o 
   2   8   3       56.19       41.36      1.04 o 
   3   8   3       34.07       29.42      0.85 o 
   4   8   3        4.59        5.04      0.41 o 
   5   8   3       36.45       36.33      0.99 o 
   6   8   3       17.90       17.73      0.65 o 
   7   8   3       22.29       20.10      0.81 o 
   8   8   3        7.57        7.52      0.62 o 
   9   8   3        0.28       -0.18      0.58 o 
  10   8   3        1.14        1.75      0.77 o 
  -1   9   3        0.49        1.21      0.40 o 
   0   9   3        0.15        0.27      0.35 o 
   1   9   3        0.70        0.48      0.32 o 
   2   9   3       28.16       26.13      0.86 o 
   3   9   3       14.60       16.49      0.72 o 
   4   9   3       15.01       10.98      1.05 o 
   5   9   3       10.75       11.41      0.65 o 
   6   9   3       15.75       14.49      0.75 o 
   7   9   3        3.87        6.07      0.64 o 
   8   9   3        0.16        0.67      0.49 o 
   9   9   3        0.04        1.28      1.02 o 
  10   9   3        9.62        7.68      1.54 o 
   1  10   3        0.04        0.67      0.38 o 
   2  10   3        1.10        1.10      0.40 o 
   3  10   3        0.06        0.12      0.38 o 
   4  10   3        4.70        4.75      0.49 o 
   5  10   3       11.23       13.94      0.77 o 
   6  10   3       54.62       63.64      1.84 o 
   7  10   3       17.14       24.56      1.21 o 
   8  10   3        7.62        9.18      0.84 o 
   9  10   3       31.40       32.51      2.56 o 
   4  11   3        0.01       -0.41      0.41 o 
   5  11   3        5.15        5.63      0.71 o 
   6  11   3       36.49       47.61      1.65 o 
   7  11   3        6.44        6.15      0.78 o 
  -8 -10   4        1.39        1.79      1.15 o 
  -7 -10   4        1.24        2.56      1.15 o 
  -6 -10   4        7.22       10.50      1.66 o 
  -5 -10   4       26.47       23.87      1.23 o 
  -4 -10   4       11.98       10.96      0.88 o 
  -3 -10   4       25.95       25.70      1.23 o 
  -2 -10   4        4.35        6.79      1.36 o 
  -9  -9   4        0.02       -0.03      0.71 o 
  -8  -9   4       13.69       16.33      1.36 o 
  -7  -9   4        0.37       -0.33      0.58 o 
  -6  -9   4        5.63        6.08      0.66 o 
  -5  -9   4        6.39        7.81      0.62 o 
  -4  -9   4        5.65        5.70      0.61 o 
  -3  -9   4        1.73        1.20      0.53 o 
  -2  -9   4        7.32        5.89      0.67 o 
  -1  -9   4       11.13       13.63      0.91 o 
   0  -9   4       22.17       27.03      1.26 o 
 -10  -8   4        7.46        8.50      1.13 o 
  -9  -8   4        8.35        7.48      1.00 o 
  -8  -8   4        2.49        2.99      0.77 o 
  -7  -8   4        3.93        2.34      0.67 o 
  -6  -8   4        1.46        2.29      0.54 o 
  -5  -8   4       33.15       36.03      1.09 o 
  -4  -8   4       21.12       13.45      0.68 o 
  -3  -8   4        1.43        1.32      0.38 o 
  -2  -8   4       30.29       28.41      1.08 o 
  -1  -8   4        0.77        1.24      0.46 o 
   0  -8   4        0.03        0.16      0.36 o 
   1  -8   4        8.28       10.49      0.70 o 
   2  -8   4        0.37        0.20      0.68 o 
 -10  -7   4        2.73        2.43      1.41 o 
  -9  -7   4       10.59        7.97      1.00 o 
  -8  -7   4       14.63       12.61      1.09 o 
  -7  -7   4        0.13       -0.54      0.54 o 
  -6  -7   4        1.95        1.36      0.38 o 
  -5  -7   4      166.63      165.38      3.10 o 
  -4  -7   4      109.27      109.72      2.19 o 
  -3  -7   4        4.33        5.57      0.40 o 
  -2  -7   4      127.26      124.53      2.17 o 
  -1  -7   4        0.20        0.07      0.35 o 
   0  -7   4      161.19      158.32      2.68 o 
   1  -7   4        0.25        0.46      0.33 o 
   2  -7   4       14.07       15.29      1.05 o 
   3  -7   4        1.67        2.77      0.58 o 
 -10  -6   4        3.85        3.77      0.86 o 
  -9  -6   4       59.68       56.20      1.74 o 
  -8  -6   4       46.62       44.94      1.23 o 
  -7  -6   4        0.29        0.01      0.30 o 
  -6  -6   4       39.03       35.33      0.87 o 
  -5  -6   4      181.81      179.46      2.89 o 
  -4  -6   4       19.83       15.94      0.52 o 
  -3  -6   4      649.55      594.05      8.00 o 
  -2  -6   4       36.50       38.57      0.78 o 
  -1  -6   4       61.37       60.80      1.21 o 
   0  -6   4       27.78       25.91      0.66 o 
   1  -6   4       60.61       57.83      1.21 o 
   2  -6   4       21.07       24.08      0.88 o 
   3  -6   4        0.20        0.18      0.38 o 
   4  -6   4        1.45        1.47      0.53 o 
   5  -6   4        1.69        1.71      0.71 o 
 -10  -5   4       16.49       19.06      1.13 o 
  -9  -5   4       18.85       18.29      0.86 o 
  -8  -5   4        2.69        4.03      0.63 o 
  -7  -5   4       24.32       24.67      0.89 o 
  -6  -5   4       23.45       24.12      0.58 o 
  -5  -5   4       37.78       39.52      0.78 o 
  -4  -5   4      127.80      129.31      1.79 o 
  -3  -5   4      114.95      120.63      1.67 o 
  -2  -5   4        4.07        3.04      0.24 o 
  -1  -5   4       44.80       37.46      0.74 o 
   0  -5   4      483.26      470.41      6.38 o 
   1  -5   4        6.08        5.71      0.29 o 
   2  -5   4       54.18       53.05      1.31 o 
   3  -5   4       76.43       76.57      1.48 o 
   4  -5   4        4.89        3.98      0.49 o 
   5  -5   4        0.91        1.04      0.53 o 
   6  -5   4        0.01        0.71      0.58 o 
 -10  -4   4       18.52       19.88      1.10 o 
  -9  -4   4        0.24        0.94      0.41 o 
  -8  -4   4       11.68       11.17      0.67 o 
  -7  -4   4        3.95        4.60      0.46 o 
  -6  -4   4        5.69        5.32      0.29 o 
  -5  -4   4       45.54       47.71      0.79 o 
  -4  -4   4      831.95      793.79     10.56 o 
  -3  -4   4       75.95       89.70      1.27 o 
  -2  -4   4      192.00      169.20      2.22 o 
  -1  -4   4        0.70        0.09      0.13 o 
   0  -4   4       28.37       25.41      0.54 o 
   1  -4   4       21.96       23.24      0.65 o 
   2  -4   4       12.95       14.12      0.44 o 
   3  -4   4      187.63      180.99      3.74 o 
   4  -4   4       17.53       15.13      1.03 o 
   5  -4   4        8.61        6.34      0.61 o 
   6  -4   4        2.21        1.46      0.53 o 
 -10  -3   4        0.32       -0.14      0.49 o 
  -9  -3   4        7.43        7.85      0.59 o 
  -8  -3   4       20.59       17.19      0.75 o 
  -7  -3   4        6.52        8.16      0.40 o 
  -6  -3   4        3.14        6.19      0.27 o 
  -5  -3   4        7.57        8.02      0.33 o 
  -4  -3   4     1034.33     1067.23     15.07 o 
  -3  -3   4      250.51      294.13      4.00 o 
  -2  -3   4      886.73      868.29     10.61 o 
  -1  -3   4        6.44       12.91      0.34 o 
   0  -3   4       65.98       64.80      1.10 o 
   1  -3   4       16.23       18.39      0.43 o 
   2  -3   4        3.31        2.59      0.25 o 
   3  -3   4        1.10        1.99      0.33 o 
   4  -3   4       66.47       61.33      1.23 o 
   5  -3   4        0.11        0.11      0.35 o 
   6  -3   4       75.10       75.86      2.04 o 
   7  -3   4       36.55       38.19      1.85 o 
 -10  -2   4       21.72       22.12      1.65 o 
  -9  -2   4       17.50       20.39      1.53 o 
  -8  -2   4       22.42       20.97      0.70 o 
  -7  -2   4        4.42        3.96      0.40 o 
  -6  -2   4        5.09        4.12      0.28 o 
  -5  -2   4        0.39        0.21      0.12 o 
  -4  -2   4      558.93      532.45      5.48 o 
  -3  -2   4       12.91       16.99      0.54 o 
  -2  -2   4      683.41      750.59      8.56 o 
  -1  -2   4      689.66      727.77      9.61 o 
   0  -2   4      459.25      448.56      5.52 o 
   1  -2   4      146.29      133.99      2.08 o 
   2  -2   4       72.30       89.59      1.36 o 
   3  -2   4      948.94      978.89     14.26 o 
   4  -2   4       64.19       57.77      1.02 o 
   5  -2   4       14.20       11.03      0.53 o 
   6  -2   4       24.11       25.82      1.07 o 
   7  -2   4        2.83        4.60      0.87 o 
   8  -2   4        5.44        5.12      0.78 o 
  -9  -1   4        2.94        2.77      0.54 o 
  -8  -1   4        8.94        8.63      0.50 o 
  -7  -1   4        5.86        7.45      0.42 o 
  -6  -1   4        7.29        6.21      0.29 o 
  -5  -1   4      306.27      308.17      4.18 o 
  -4  -1   4       60.70       75.26      1.04 o 
  -3  -1   4       21.96       22.80      0.31 o 
  -2  -1   4      106.97      111.64      1.36 o 
  -1  -1   4      959.85      951.86     12.08 o 
   0  -1   4       70.68       72.36      0.94 o 
   1  -1   4     1609.90     1567.60     20.57 o 
   2  -1   4      606.11      623.56      8.28 o 
   3  -1   4      138.97      126.59      2.02 o 
   4  -1   4      125.51      119.98      1.80 o 
   5  -1   4      200.66      194.92      3.11 o 
   6  -1   4       63.74       65.93      1.34 o 
   7  -1   4        0.84        1.37      0.45 o 
   8  -1   4        1.68        1.92      0.54 o 
   9  -1   4        0.05        0.49      0.56 o 
  -9   0   4        5.18        5.08      0.82 o 
  -8   0   4        9.89       10.49      0.77 o 
  -7   0   4        0.75        0.99      0.30 o 
  -6   0   4        7.52        6.57      0.32 o 
  -5   0   4        1.16        1.83      0.15 o 
  -4   0   4      483.18      537.04      5.54 o 
  -3   0   4      605.28      631.22      6.45 o 
  -2   0   4       15.52       16.77      0.25 o 
  -1   0   4     4796.21     5061.44     81.82 o 
   0   0   4       87.41      103.87      1.04 o 
   1   0   4      137.78      140.96      2.75 o 
   2   0   4     4097.17     4250.16     51.74 o 
   3   0   4      737.07      761.11     10.09 o 
   4   0   4     3177.77     3412.50     44.76 o 
   5   0   4       43.92       49.39      0.90 o 
   6   0   4       68.36       66.16      1.33 o 
   7   0   4        8.15        8.83      0.58 o 
   8   0   4        0.03        0.04      0.45 o 
   9   0   4        0.01       -0.17      0.51 o 
  -8   1   4        5.65        4.54      0.45 o 
  -7   1   4        6.95        7.61      0.46 o 
  -6   1   4       43.28       40.60      1.01 o 
  -5   1   4       46.96       47.63      0.84 o 
  -4   1   4      115.96      106.99      2.10 o 
  -3   1   4       33.24       30.73      0.44 o 
  -2   1   4        1.32        2.39      0.10 o 
  -1   1   4        4.15        0.89      0.07 o 
   0   1   4     1523.66     1602.02     37.60 o 
   1   1   4       83.99       76.68      0.84 o 
   2   1   4      241.96      235.04      3.66 o 
   3   1   4     2411.82     2338.87     30.82 o 
   4   1   4       21.25       17.72      0.40 o 
   5   1   4       98.10       84.58      1.36 o 
   6   1   4        2.79        3.87      0.31 o 
   7   1   4       37.72       41.22      1.27 o 
   8   1   4       48.95       47.54      1.29 o 
   9   1   4       16.13       20.57      1.37 o 
  -8   2   4        0.40       -0.40      0.40 o 
  -7   2   4       18.79       22.07      0.74 o 
  -6   2   4       14.45       15.05      0.64 o 
  -5   2   4        7.05        5.16      0.32 o 
  -4   2   4      247.36      245.16      3.12 o 
  -3   2   4       27.71       30.18      0.45 o 
  -2   2   4      767.62      835.37     10.19 o 
  -1   2   4      912.88      912.10     19.64 o 
   0   2   4      610.32      575.19     10.77 o 
   1   2   4      113.85       91.67      1.26 o 
   2   2   4      468.69      497.95      5.08 o 
   3   2   4      206.25      242.69      3.05 o 
   4   2   4      329.37      295.02      4.42 o 
   5   2   4       37.61       41.68      0.67 o 
   6   2   4       24.63       21.41      0.42 o 
   7   2   4        1.76        2.09      0.27 o 
   8   2   4       36.07       34.31      1.04 o 
   9   2   4        2.23        2.18      0.49 o 
  10   2   4       14.67       12.16      1.79 o 
  -7   3   4        1.74        2.16      0.41 o 
  -6   3   4        4.93        5.03      0.40 o 
  -5   3   4        3.59        3.24      0.30 o 
  -4   3   4        3.73        4.06      0.24 o 
  -3   3   4        0.17        0.07      0.11 o 
  -2   3   4        1.39        0.54      0.11 o 
  -1   3   4       14.92       10.11      0.23 o 
   0   3   4       97.73       87.18      1.13 o 
   1   3   4       20.00       32.35      0.51 o 
   2   3   4      429.79      418.59      4.81 o 
   3   3   4     2491.39     2635.26     28.20 o 
   4   3   4      209.04      251.80      3.20 o 
   5   3   4       85.02       89.68      1.52 o 
   6   3   4       71.03       75.43      1.25 o 
   7   3   4      152.72      153.14      2.31 o 
   8   3   4        5.29        5.03      0.46 o 
   9   3   4        1.88        1.52      0.43 o 
  10   3   4        1.23        1.66      1.15 o 
  -6   4   4        3.26        3.47      0.45 o 
  -5   4   4        3.30        3.77      0.39 o 
  -4   4   4        0.00       -0.21      0.21 o 
  -3   4   4       10.61       11.21      0.38 o 
  -2   4   4       21.26       20.53      0.37 o 
  -1   4   4      535.10      532.25      6.11 o 
   0   4   4       42.54       41.17      0.64 o 
   1   4   4        5.09        1.99      0.10 o 
   2   4   4     1370.35     1459.15     15.63 o 
   3   4   4      159.51      197.45      2.51 o 
   4   4   4      500.84      454.63      5.54 o 
   5   4   4       39.05       33.92      0.61 o 
   6   4   4      262.35      252.93      3.57 o 
   7   4   4       41.51       40.48      1.43 o 
   8   4   4       26.27       24.57      0.84 o 
   9   4   4        0.16        0.63      0.46 o 
  10   4   4        0.21       -0.04      0.66 o 
  -6   5   4       11.21       11.00      0.71 o 
  -5   5   4       89.48       89.30      1.69 o 
  -4   5   4       24.79       26.87      0.77 o 
  -3   5   4       93.12       88.21      1.53 o 
  -2   5   4        4.15        4.20      0.24 o 
  -1   5   4       26.67       27.30      0.48 o 
   0   5   4        0.43        0.58      0.09 o 
   1   5   4        9.18       11.50      0.26 o 
   2   5   4       16.08       16.77      0.33 o 
   3   5   4      104.88      117.82      1.39 o 
   4   5   4        0.66        0.32      0.12 o 
   5   5   4      110.29      116.84      1.63 o 
   6   5   4      102.71      109.50      1.57 o 
   7   5   4       43.77       42.25      0.86 o 
   8   5   4        9.79        9.26      0.58 o 
   9   5   4       14.12       12.96      1.73 o 
  10   5   4       14.50       12.23      1.22 o 
  -5   6   4       10.30       11.83      0.63 o 
  -4   6   4        2.68        2.33      0.36 o 
  -3   6   4       10.44       13.08      0.52 o 
  -2   6   4       83.78       79.03      1.42 o 
  -1   6   4       41.35       39.94      0.74 o 
   0   6   4       35.41       35.09      0.65 o 
   1   6   4        6.44        5.96      0.24 o 
   2   6   4      180.95      184.73      2.24 o 
   3   6   4      481.92      458.01      5.33 o 
   4   6   4      341.11      337.76      3.99 o 
   5   6   4        1.71        1.74      0.23 o 
   6   6   4       60.66       56.11      1.14 o 
   7   6   4        4.04        5.09      0.43 o 
   8   6   4       47.26       46.35      1.25 o 
   9   6   4       26.96       30.38      1.58 o 
  10   6   4       29.03       25.33      2.11 o 
  -4   7   4        0.19        0.48      0.34 o 
  -3   7   4        0.36        1.49      0.32 o 
  -2   7   4        6.93        8.31      0.45 o 
  -1   7   4       22.20       22.35      0.74 o 
   0   7   4        2.47        2.85      0.27 o 
   1   7   4      142.04      122.30      2.44 o 
   2   7   4        5.56        3.32      0.29 o 
   3   7   4       86.21       86.08      1.50 o 
   4   7   4      272.15      265.77      3.73 o 
   5   7   4       67.57       64.91      1.26 o 
   6   7   4       61.16       67.29      1.34 o 
   7   7   4       18.97       18.15      0.75 o 
   8   7   4        0.34        1.41      0.43 o 
   9   7   4       22.02       21.02      1.79 o 
  10   7   4        1.99        3.82      1.15 o 
  -2   8   4        1.78        2.44      0.37 o 
  -1   8   4        5.26        5.95      0.43 o 
   0   8   4       18.33       15.83      0.64 o 
   1   8   4       10.80        8.99      0.43 o 
   2   8   4        0.66        0.29      0.26 o 
   3   8   4       30.11       35.21      0.81 o 
   4   8   4        1.62        0.29      0.26 o 
   5   8   4      103.34       98.29      1.98 o 
   6   8   4       43.62       42.74      1.33 o 
   7   8   4        0.80        0.92      0.48 o 
   8   8   4       13.04       14.17      0.75 o 
   9   8   4        0.61        0.73      0.67 o 
  10   8   4       25.25       22.37      1.63 o 
  -1   9   4        0.55        0.84      0.40 o 
   0   9   4        0.79        0.62      0.33 o 
   1   9   4        1.27        2.12      0.36 o 
   2   9   4        9.83        8.77      0.53 o 
   3   9   4        2.69        2.25      0.42 o 
   4   9   4       12.86       14.46      0.69 o 
   5   9   4        8.16        8.20      0.56 o 
   6   9   4        1.18        1.58      0.40 o 
   7   9   4        6.64        6.49      0.99 o 
   8   9   4        0.09        0.36      0.46 o 
   9   9   4        5.20        6.84      1.98 o 
  10   9   4        1.05        1.92      1.15 o 
   1  10   4        1.21        1.88      0.41 o 
   2  10   4       10.77       13.91      0.73 o 
   3  10   4        3.62        2.80      0.44 o 
   4  10   4       15.94       20.07      0.88 o 
   5  10   4        0.29       -0.34      0.36 o 
   6  10   4       20.83       22.27      1.08 o 
   7  10   4       26.27       28.74      1.25 o 
   8  10   4        5.65        7.96      0.81 o 
   9  10   4        2.91        5.63      1.54 o 
   4  11   4        3.56        3.56      0.53 o 
   5  11   4        2.43        3.86      0.56 o 
   6  11   4        3.68        2.87      0.64 o 
   7  11   4        4.38        5.77      0.76 o 
  -7 -10   5       10.36       11.01      1.66 o 
  -6 -10   5        0.31        0.26      1.02 o 
  -5 -10   5        1.61        1.02      1.02 o 
  -4 -10   5        2.67        2.26      0.71 o 
  -3 -10   5        8.37        9.08      0.83 o 
  -2 -10   5        3.44        3.87      0.71 o 
  -9  -9   5        0.34       -0.67      0.67 o 
  -8  -9   5        0.40        0.50      0.71 o 
  -7  -9   5        7.82        7.92      1.04 o 
  -6  -9   5        9.97       13.27      1.13 o 
  -5  -9   5        2.03        2.99      0.49 o 
  -4  -9   5        0.50        0.55      0.44 o 
  -3  -9   5       20.33       18.72      0.98 o 
  -2  -9   5        4.96        6.05      0.94 o 
  -1  -9   5       26.30       33.94      1.35 o 
   0  -9   5       33.17       39.80      1.53 o 
  -9  -8   5        0.31       -0.67      0.67 o 
  -8  -8   5       15.40       15.10      1.27 o 
  -7  -8   5       32.36       32.91      1.63 o 
  -6  -8   5        8.70        7.11      0.81 o 
  -5  -8   5       67.76       66.84      2.10 o 
  -4  -8   5       39.03       31.20      0.99 o 
  -3  -8   5        9.50        9.65      0.72 o 
  -2  -8   5       24.86       20.87      0.94 o 
  -1  -8   5        5.02        6.52      0.66 o 
   0  -8   5        0.61        1.22      0.50 o 
   1  -8   5        8.74        8.31      0.67 o 
   2  -8   5        1.33        0.81      0.59 o 
 -10  -7   5        9.01       10.11      1.79 o 
  -9  -7   5        4.93        3.64      0.86 o 
  -8  -7   5        9.35        9.41      1.04 o 
  -7  -7   5        0.01       -0.54      0.54 o 
  -6  -7   5        6.82        6.82      0.64 o 
  -5  -7   5      147.74      135.99      2.63 o 
  -4  -7   5      177.60      156.89      2.96 o 
  -3  -7   5        0.19        0.19      0.32 o 
  -2  -7   5       76.61       74.46      1.48 o 
  -1  -7   5        9.23       10.84      0.61 o 
   0  -7   5       58.03       50.38      1.38 o 
   1  -7   5        8.08        8.05      0.58 o 
   2  -7   5        0.75        1.17      0.57 o 
   3  -7   5        5.25        5.24      0.81 o 
 -10  -6   5       14.28       15.05      1.26 o 
  -9  -6   5        7.96        6.57      0.69 o 
  -8  -6   5       11.56       12.04      0.91 o 
  -7  -6   5      119.18      109.26      2.61 o 
  -6  -6   5       53.53       48.36      1.07 o 
  -5  -6   5        0.97        1.06      0.28 o 
  -4  -6   5       47.08       48.08      1.02 o 
  -3  -6   5       66.84       58.15      1.25 o 
  -2  -6   5       76.83       81.60      1.36 o 
  -1  -6   5      465.14      446.33      6.74 o 
   0  -6   5      405.33      390.21      5.42 o 
   1  -6   5        2.48        4.44      0.41 o 
   2  -6   5        0.00        0.38      0.36 o 
   3  -6   5        5.76        5.34      0.99 o 
   4  -6   5        1.90        3.56      0.66 o 
 -10  -5   5       20.23       18.99      1.02 o 
  -9  -5   5        1.36        1.19      0.43 o 
  -8  -5   5      153.89      161.14      3.07 o 
  -7  -5   5        0.03        0.02      0.30 o 
  -6  -5   5        0.01        0.73      0.23 o 
  -5  -5   5        1.18        2.08      0.25 o 
  -4  -5   5      359.91      355.11      4.53 o 
  -3  -5   5       47.00       50.50      1.03 o 
  -2  -5   5      195.97      195.26      2.79 o 
  -1  -5   5      157.78      147.74      2.18 o 
   0  -5   5      135.94      118.31      1.68 o 
   1  -5   5      217.32      216.75      3.45 o 
   2  -5   5       13.96       12.84      0.56 o 
   3  -5   5      113.02      109.17      2.24 o 
   4  -5   5        2.31        1.75      0.52 o 
   5  -5   5        0.12       -0.01      0.76 o 
 -10  -4   5        0.27        0.13      0.44 o 
  -9  -4   5        9.27       10.51      1.13 o 
  -8  -4   5        0.13        0.62      0.36 o 
  -7  -4   5        0.65        1.10      0.27 o 
  -6  -4   5        7.26        8.14      0.42 o 
  -5  -4   5      158.93      146.97      2.00 o 
  -4  -4   5      442.74      432.56      5.85 o 
  -3  -4   5       20.12       22.12      0.49 o 
  -2  -4   5      105.30       92.10      1.30 o 
  -1  -4   5       81.94       95.20      1.46 o 
   0  -4   5        4.64        5.62      0.26 o 
   1  -4   5        0.04       -0.01      0.14 o 
   2  -4   5       71.22       70.05      1.08 o 
   3  -4   5        2.12        1.72      0.34 o 
   4  -4   5        0.42        0.53      0.34 o 
   5  -4   5       20.93       21.08      1.22 o 
   6  -4   5       10.82        8.20      0.81 o 
 -10  -3   5        2.42        2.95      0.60 o 
  -9  -3   5        0.01       -0.34      0.34 o 
  -8  -3   5       11.45       12.95      0.59 o 
  -7  -3   5       14.74       15.85      0.53 o 
  -6  -3   5       17.20       20.02      0.51 o 
  -5  -3   5       50.88       56.55      0.78 o 
  -4  -3   5       84.73      106.47      1.46 o 
  -3  -3   5        0.45        0.53      0.16 o 
  -2  -3   5     1288.51     1277.34     16.81 o 
  -1  -3   5      258.61      311.79      4.24 o 
   0  -3   5        0.19        1.08      0.15 o 
   1  -3   5      160.40      153.74      2.01 o 
   2  -3   5      183.30      170.90      2.45 o 
   3  -3   5        8.89        9.85      0.58 o 
   4  -3   5        6.17        8.92      0.49 o 
   5  -3   5        0.23        0.19      0.32 o 
   6  -3   5        2.01        2.06      0.53 o 
   7  -3   5        3.46        3.65      0.80 o 
 -10  -2   5        0.05        0.25      0.60 o 
  -9  -2   5       28.09       30.42      0.92 o 
  -8  -2   5        0.18        0.25      0.28 o 
  -7  -2   5       34.84       35.42      0.86 o 
  -6  -2   5       44.53       42.27      0.77 o 
  -5  -2   5       93.25       96.81      1.23 o 
  -4  -2   5       28.44       31.08      0.51 o 
  -3  -2   5        6.69        9.24      0.25 o 
  -2  -2   5       17.13       23.44      0.46 o 
  -1  -2   5      551.71      515.59      6.84 o 
   0  -2   5      987.58     1081.84     14.24 o 
   1  -2   5      100.12      104.95      1.53 o 
   2  -2   5      396.52      430.44      5.81 o 
   3  -2   5       17.85       24.58      0.56 o 
   4  -2   5        5.01        6.60      0.39 o 
   5  -2   5       34.37       35.39      0.90 o 
   6  -2   5        1.59        2.48      0.44 o 
   7  -2   5        3.85        2.62      0.58 o 
   8  -2   5        1.20        0.21      0.52 o 
  -9  -1   5        9.48        7.59      0.55 o 
  -8  -1   5       17.81       17.75      0.74 o 
  -7  -1   5       67.56       67.93      1.32 o 
  -6  -1   5       75.66       74.02      1.13 o 
  -5  -1   5       14.40       16.59      0.34 o 
  -4  -1   5      207.97      241.83      2.57 o 
  -3  -1   5       63.06       72.93      0.84 o 
  -2  -1   5      941.76      967.82      9.84 o 
  -1  -1   5      410.63      404.92      4.46 o 
   0  -1   5      477.21      443.40      4.82 o 
   1  -1   5      350.58      343.02      4.61 o 
   2  -1   5      429.25      438.91      5.89 o 
   3  -1   5      246.33      304.48      4.18 o 
   4  -1   5      192.46      195.69      2.80 o 
   5  -1   5      512.01      468.49      6.40 o 
   6  -1   5        1.15        1.47      0.42 o 
   7  -1   5        2.54        0.64      0.39 o 
   8  -1   5       10.62       10.22      1.09 o 
  -9   0   5        5.54        6.52      0.79 o 
  -8   0   5        0.20        0.47      0.32 o 
  -7   0   5        0.13        0.68      0.27 o 
  -6   0   5        4.35        4.57      0.31 o 
  -5   0   5        9.94       11.41      0.53 o 
  -4   0   5      564.42      546.80      5.63 o 
  -3   0   5     3674.22     3823.60     40.98 o 
  -2   0   5      165.30      180.49      2.28 o 
  -1   0   5       11.54       12.09      0.20 o 
   0   0   5      921.13      995.23     10.12 o 
   1   0   5       16.62       18.63      0.30 o 
   2   0   5      229.12      244.02      3.06 o 
   3   0   5       26.29       19.78      0.43 o 
   4   0   5     1281.93     1280.06     16.90 o 
   5   0   5      176.41      187.53      2.72 o 
   6   0   5      286.31      276.57      4.34 o 
   7   0   5        1.65        1.90      0.39 o 
   8   0   5        2.60        3.02      0.60 o 
   9   0   5        0.67        2.67      0.83 o 
  -8   1   5        0.36        0.23      0.33 o 
  -7   1   5       12.09       12.48      0.54 o 
  -6   1   5       10.45       10.08      0.45 o 
  -5   1   5       10.31       11.39      0.44 o 
  -4   1   5      665.39      660.42      8.10 o 
  -3   1   5     1018.59     1122.95     11.44 o 
  -2   1   5        9.46       10.91      0.20 o 
  -1   1   5      297.84      277.81      4.56 o 
   0   1   5        2.65        1.56      0.09 o 
   1   1   5       28.27       21.03      0.28 o 
   2   1   5     1256.79     1275.60     15.49 o 
   3   1   5      220.12      197.97      3.01 o 
   4   1   5      388.32      413.42      5.58 o 
   5   1   5      147.71      150.90      2.23 o 
   6   1   5      126.40      127.77      1.97 o 
   7   1   5      157.09      153.75      2.92 o 
   8   1   5       29.85       29.04      1.40 o 
   9   1   5        0.12        0.36      0.64 o 
  -8   2   5        6.21        6.72      0.54 o 
  -7   2   5        2.41        2.73      0.36 o 
  -6   2   5        0.33        0.00      0.28 o 
  -5   2   5        3.19        2.38      0.25 o 
  -4   2   5      109.64      113.14      1.52 o 
  -3   2   5       68.89       75.18      1.01 o 
  -2   2   5      133.15      122.04      1.67 o 
  -1   2   5      549.37      549.29      9.87 o 
   0   2   5      113.89      132.13      2.56 o 
   1   2   5      572.31      562.82      7.41 o 
   2   2   5      225.40      229.15      2.39 o 
   3   2   5       25.77       21.13      0.42 o 
   4   2   5      315.00      327.39      4.89 o 
   5   2   5      130.38      137.32      1.88 o 
   6   2   5        4.60        6.08      0.41 o 
   7   2   5       15.39       14.94      0.67 o 
   8   2   5       35.48       32.80      1.07 o 
   9   2   5        6.30        5.52      0.71 o 
  10   2   5        2.22        3.07      1.28 o 
  -7   3   5        0.03        0.47      0.35 o 
  -6   3   5       11.50       11.97      0.62 o 
  -5   3   5       11.71       12.55      0.48 o 
  -4   3   5       14.27       14.57      0.40 o 
  -3   3   5      155.09      141.00      1.82 o 
  -2   3   5        0.07        0.54      0.12 o 
  -1   3   5      230.56      227.53      3.08 o 
   0   3   5      127.41      131.44      2.24 o 
   1   3   5       95.51       80.86      1.06 o 
   2   3   5        5.30        8.94      0.29 o 
   3   3   5       11.50       12.74      0.28 o 
   4   3   5     1415.09     1434.99     23.18 o 
   5   3   5      162.91      177.47      2.78 o 
   6   3   5        7.29        5.31      0.51 o 
   7   3   5       10.86        8.56      0.46 o 
   8   3   5       11.21        9.53      0.55 o 
   9   3   5        5.38        4.82      0.81 o 
  10   3   5       10.15       11.16      1.22 o 
  -6   4   5       10.13       11.25      0.64 o 
  -5   4   5        0.13       -0.24      0.24 o 
  -4   4   5        0.41        0.49      0.22 o 
  -3   4   5      160.29      153.15      2.16 o 
  -2   4   5        1.52        2.73      0.15 o 
  -1   4   5      243.88      222.16      3.03 o 
   0   4   5       29.39       36.61      0.79 o 
   1   4   5      225.25      244.04      3.31 o 
   2   4   5      154.93      172.03      2.04 o 
   3   4   5        5.37        2.75      0.31 o 
   4   4   5      495.00      533.94      5.81 o 
   5   4   5       57.33       62.20      1.76 o 
   6   4   5      289.01      286.42      4.40 o 
   7   4   5        2.41        1.63      0.27 o 
   8   4   5        5.39        5.39      0.58 o 
   9   4   5        9.12        8.53      0.79 o 
  10   4   5        0.09       -0.11      0.67 o 
  -6   5   5        9.40       10.89      0.62 o 
  -5   5   5        2.82        3.79      0.39 o 
  -4   5   5       19.21       19.90      0.63 o 
  -3   5   5      171.35      161.61      2.57 o 
  -2   5   5       33.43       35.53      0.63 o 
  -1   5   5      240.12      223.27      2.82 o 
   0   5   5      105.33      103.30      1.27 o 
   1   5   5       11.85       12.27      0.23 o 
   2   5   5       13.45        6.92      0.29 o 
   3   5   5       10.96       11.85      0.26 o 
   4   5   5       95.42       97.00      1.27 o 
   5   5   5        1.07        1.39      0.16 o 
   6   5   5        0.58        0.54      0.29 o 
   7   5   5        0.99        0.57      0.33 o 
   8   5   5      131.14      128.23      2.56 o 
   9   5   5        0.09       -0.13      0.83 o 
  10   5   5        2.31        1.30      0.58 o 
  -5   6   5        0.71        0.85      0.37 o 
  -4   6   5       25.55       25.96      0.78 o 
  -3   6   5        0.29        0.68      0.27 o 
  -2   6   5       34.42       34.69      0.78 o 
  -1   6   5       43.96       43.13      0.76 o 
   0   6   5        7.26        7.28      0.24 o 
   1   6   5        7.70        9.68      0.30 o 
   2   6   5       22.47       21.41      0.40 o 
   3   6   5        3.53        3.19      0.17 o 
   4   6   5      388.75      370.58      4.36 o 
   5   6   5      116.46      101.27      1.58 o 
   6   6   5        9.63        7.69      0.43 o 
   7   6   5      140.30      129.54      2.51 o 
   8   6   5        3.67        2.04      0.41 o 
   9   6   5       12.91       13.88      1.18 o 
  10   6   5       22.64       25.02      2.18 o 
  -3   7   5       11.04       10.81      0.52 o 
  -2   7   5        1.27        1.64      0.28 o 
  -1   7   5        8.74        9.67      0.56 o 
   0   7   5       29.67       28.58      0.69 o 
   1   7   5        7.48        5.25      0.30 o 
   2   7   5        0.04       -0.17      0.17 o 
   3   7   5      106.82       89.06      1.54 o 
   4   7   5      241.48      214.88      3.34 o 
   5   7   5       93.50       90.80      1.61 o 
   6   7   5      127.44      117.62      2.06 o 
   7   7   5       52.32       50.97      1.26 o 
   8   7   5        5.24        3.65      0.47 o 
   9   7   5       34.76       33.07      1.33 o 
  10   7   5        5.00        5.21      1.28 o 
  -2   8   5        5.26        5.46      0.71 o 
  -1   8   5        1.03        0.91      0.28 o 
   0   8   5        6.15        5.31      0.50 o 
   1   8   5        0.51        0.74      0.23 o 
   2   8   5       90.13       81.97      1.48 o 
   3   8   5        1.51        2.75      0.29 o 
   4   8   5       29.34       25.65      0.77 o 
   5   8   5        0.95        0.48      0.32 o 
   6   8   5        6.86        5.39      0.49 o 
   7   8   5       51.89       57.48      1.62 o 
   8   8   5        7.97        7.71      0.69 o 
   9   8   5        0.00        0.70      0.63 o 
  10   8   5        0.92        0.38      1.02 o 
  -1   9   5        4.12        4.66      0.57 o 
   0   9   5        0.10       -0.03      0.32 o 
   1   9   5        4.39        4.04      0.36 o 
   2   9   5        0.79        1.25      0.32 o 
   3   9   5        0.02       -0.21      0.28 o 
   4   9   5        8.78        7.31      0.52 o 
   5   9   5        4.42        4.58      0.46 o 
   6   9   5       30.60       26.53      0.93 o 
   7   9   5        0.04       -0.39      0.39 o 
   8   9   5        0.01       -0.31      0.46 o 
   9   9   5        0.92        0.83      1.47 o 
   1  10   5        0.64        0.89      0.38 o 
   2  10   5        2.74        4.13      0.46 o 
   3  10   5        0.69        0.72      0.39 o 
   4  10   5        1.17        0.44      0.38 o 
   5  10   5        1.30        2.09      0.45 o 
   6  10   5        4.86        3.80      0.51 o 
   7  10   5       18.73       21.04      1.28 o 
   8  10   5        0.53        0.70      0.56 o 
   9  10   5       11.51       12.87      1.13 o 
   4  11   5       27.17       33.79      1.15 o 
   5  11   5        1.84        2.72      0.51 o 
   6  11   5        7.64       10.49      0.84 o 
  -7 -10   6        1.55        2.11      0.81 o 
  -6 -10   6        0.08        0.64      1.15 o 
  -5 -10   6        0.36        0.51      0.90 o 
  -4 -10   6        8.30       10.50      1.79 o 
  -3 -10   6        4.33        5.69      0.95 o 
  -8  -9   6        0.21        0.57      0.77 o 
  -7  -9   6        0.48        0.20      0.67 o 
  -6  -9   6       11.91       13.44      1.18 o 
  -5  -9   6        0.14       -0.15      0.58 o 
  -4  -9   6        3.28        3.54      0.57 o 
  -3  -9   6        3.25        2.91      0.56 o 
  -2  -9   6       15.45       17.08      1.40 o 
  -1  -9   6        5.53        5.90      0.82 o 
   0  -9   6       12.42       14.84      1.03 o 
  -9  -8   6        2.81        4.01      0.89 o 
  -8  -8   6        7.07        7.97      1.00 o 
  -7  -8   6        7.68        8.43      0.95 o 
  -6  -8   6       22.88       21.45      2.05 o 
  -5  -8   6        1.10       -0.40      0.52 o 
  -4  -8   6        9.31       10.64      0.64 o 
  -3  -8   6       50.14       49.03      2.53 o 
  -2  -8   6        0.19        0.13      0.41 o 
  -1  -8   6        1.91        1.63      0.46 o 
   0  -8   6       28.60       27.75      1.23 o 
   1  -8   6        1.98        3.20      0.79 o 
   2  -8   6        0.07       -0.45      0.45 o 
 -10  -7   6        9.12        7.35      1.04 o 
  -9  -7   6       10.65        9.22      1.54 o 
  -8  -7   6       28.33       26.18      1.45 o 
  -7  -7   6        0.54        0.50      0.46 o 
  -6  -7   6        6.49        6.86      0.64 o 
  -5  -7   6        0.11        0.14      0.37 o 
  -4  -7   6        1.61        0.06      0.41 o 
  -3  -7   6      258.76      230.39      4.14 o 
  -2  -7   6      266.52      257.57      4.59 o 
  -1  -7   6        0.34        2.01      0.40 o 
   0  -7   6      112.39      112.14      2.30 o 
   1  -7   6       11.53       11.11      0.69 o 
   2  -7   6       39.42       41.59      1.47 o 
   3  -7   6        0.61        0.73      0.58 o 
 -10  -6   6       28.34       27.97      1.60 o 
  -9  -6   6        7.19        8.46      0.75 o 
  -8  -6   6        9.62        8.16      0.61 o 
  -7  -6   6      138.42      139.82      3.17 o 
  -6  -6   6        0.84        0.86      0.39 o 
  -5  -6   6      107.64       99.06      1.78 o 
  -4  -6   6      132.65      121.51      2.07 o 
  -3  -6   6       13.75       11.95      0.55 o 
  -2  -6   6       26.28       25.64      0.66 o 
  -1  -6   6      220.78      207.30      3.34 o 
   0  -6   6       15.23       15.48      0.62 o 
   1  -6   6      245.55      241.24      4.35 o 
   2  -6   6       26.12       29.77      1.16 o 
   3  -6   6        3.02        3.22      0.58 o 
   4  -6   6        0.86        1.15      0.60 o 
 -10  -5   6        0.11       -0.14      0.44 o 
  -9  -5   6        1.49        1.90      0.45 o 
  -8  -5   6       90.24       91.38      1.98 o 
  -7  -5   6        7.72        6.46      0.51 o 
  -6  -5   6       47.59       42.83      1.10 o 
  -5  -5   6       45.08       39.16      0.79 o 
  -4  -5   6      141.46      159.75      2.36 o 
  -3  -5   6        9.40        9.95      0.36 o 
  -2  -5   6       29.77       29.94      0.66 o 
  -1  -5   6      164.41      157.87      2.33 o 
   0  -5   6      220.55      199.80      2.67 o 
   1  -5   6      495.42      480.17      7.23 o 
   2  -5   6       67.51       67.16      1.36 o 
   3  -5   6        4.27        3.48      0.48 o 
   4  -5   6        1.16        0.80      0.49 o 
   5  -5   6        2.66        2.02      0.58 o 
 -10  -4   6        0.87        1.30      0.48 o 
  -9  -4   6        7.44        7.37      0.65 o 
  -8  -4   6        7.19        6.84      0.54 o 
  -7  -4   6        0.84        2.05      0.32 o 
  -6  -4   6      484.84      469.69      7.05 o 
  -5  -4   6       43.38       43.29      0.92 o 
  -4  -4   6       72.23       83.55      1.31 o 
  -3  -4   6        0.05        1.23      0.20 o 
  -2  -4   6       62.96       72.53      1.07 o 
  -1  -4   6       19.47       24.51      0.55 o 
   0  -4   6       14.81       17.63      0.51 o 
   1  -4   6       14.35       16.47      0.55 o 
   2  -4   6        4.78        5.09      0.47 o 
   3  -4   6       42.16       36.77      0.92 o 
   4  -4   6        7.07        7.30      0.70 o 
   5  -4   6       69.59       63.91      2.19 o 
   6  -4   6        6.59        6.74      0.93 o 
 -10  -3   6        5.08        4.05      0.61 o 
  -9  -3   6       15.55       17.50      0.84 o 
  -8  -3   6        0.88        0.31      0.30 o 
  -7  -3   6       89.31       93.60      1.67 o 
  -6  -3   6        0.60        0.08      0.21 o 
  -5  -3   6        0.75        1.20      0.17 o 
  -4  -3   6      189.91      200.20      2.29 o 
  -3  -3   6      666.83      681.30      8.48 o 
  -2  -3   6      781.66      805.40     10.68 o 
  -1  -3   6      625.85      659.33      8.78 o 
   0  -3   6     1461.55     1452.59     19.11 o 
   1  -3   6        9.31       12.88      0.39 o 
   2  -3   6       83.71       84.89      1.36 o 
   3  -3   6        0.32        0.69      0.21 o 
   4  -3   6      223.09      206.39      3.35 o 
   5  -3   6       44.65       46.11      1.24 o 
   6  -3   6        2.29        1.87      0.53 o 
   7  -3   6        3.37        3.68      0.68 o 
  -9  -2   6        1.35        1.88      0.44 o 
  -8  -2   6       13.43       14.40      0.64 o 
  -7  -2   6        5.47        5.72      0.41 o 
  -6  -2   6        1.92        2.00      0.22 o 
  -5  -2   6       46.88       50.41      1.23 o 
  -4  -2   6      217.16      229.60      2.75 o 
  -3  -2   6      288.68      326.30      3.56 o 
  -2  -2   6       13.53       15.82      0.36 o 
  -1  -2   6       69.38       66.03      1.01 o 
   0  -2   6      115.38      123.11      1.94 o 
   1  -2   6      504.18      559.22      7.47 o 
   2  -2   6      291.13      299.07      4.13 o 
   3  -2   6        0.29        0.40      0.19 o 
   4  -2   6        3.70        4.94      0.34 o 
   5  -2   6      140.88      140.73      2.73 o 
   6  -2   6       12.98        9.93      0.64 o 
   7  -2   6        0.98        0.55      0.82 o 
   8  -2   6        1.56        1.54      0.60 o 
  -9  -1   6        4.82        7.00      0.54 o 
  -8  -1   6       17.35       22.80      0.75 o 
  -7  -1   6        7.46        6.87      0.41 o 
  -6  -1   6        0.25        0.45      0.20 o 
  -5  -1   6      125.42      131.17      1.57 o 
  -4  -1   6       61.53       60.58      0.75 o 
  -3  -1   6     1014.25     1124.06     12.54 o 
  -2  -1   6        0.66        1.34      0.10 o 
  -1  -1   6       30.95       33.23      0.44 o 
   0  -1   6       45.85       57.49      0.79 o 
   1  -1   6      123.24      141.29      1.98 o 
   2  -1   6      319.48      327.42      4.46 o 
   3  -1   6      497.48      478.36      6.46 o 
   4  -1   6        0.42        0.16      0.20 o 
   5  -1   6        9.83       11.09      0.48 o 
   6  -1   6        4.64        4.38      0.48 o 
   7  -1   6       94.56       85.48      2.72 o 
   8  -1   6        2.43        1.84      0.60 o 
  -9   0   6        0.56        0.12      0.37 o 
  -8   0   6        1.42        2.16      0.37 o 
  -7   0   6        8.63        8.71      0.45 o 
  -6   0   6        6.43        6.79      0.34 o 
  -5   0   6       23.93       22.97      0.54 o 
  -4   0   6      665.91      690.00      7.09 o 
  -3   0   6     1754.51     1869.80     22.52 o 
  -2   0   6      141.56      123.77      1.46 o 
  -1   0   6       90.98       88.25      1.06 o 
   0   0   6        1.32        0.32      0.06 o 
   1   0   6      331.33      352.38      3.65 o 
   2   0   6       53.06       47.56      0.75 o 
   3   0   6       31.69       41.08      0.64 o 
   4   0   6      235.03      228.65      3.21 o 
   5   0   6      448.15      451.35      6.16 o 
   6   0   6      388.23      388.28      6.67 o 
   7   0   6       94.78       97.08      2.08 o 
   8   0   6       70.69       70.29      1.76 o 
   9   0   6        0.22        0.26      1.02 o 
  -8   1   6        6.42        8.87      0.67 o 
  -7   1   6        1.64        1.92      0.32 o 
  -6   1   6        0.06       -0.10      0.20 o 
  -5   1   6        0.36        1.02      0.16 o 
  -4   1   6        0.79        0.59      0.14 o 
  -3   1   6       33.22       34.18      0.42 o 
  -2   1   6      826.12      885.96     11.69 o 
  -1   1   6      147.64      122.59      1.84 o 
   0   1   6        3.48        6.41      0.16 o 
   1   1   6       21.11       15.30      0.42 o 
   2   1   6      785.22      874.45      9.38 o 
   3   1   6      170.33      200.81      2.79 o 
   4   1   6       41.49       27.90      0.58 o 
   5   1   6      682.87      668.14      8.97 o 
   6   1   6       47.41       40.86      0.92 o 
   7   1   6      172.78      181.27      3.40 o 
   8   1   6       47.75       53.78      1.76 o 
   9   1   6        7.72        6.02      1.54 o 
  -8   2   6        2.78        2.53      0.43 o 
  -7   2   6        2.40        2.56      0.37 o 
  -6   2   6        0.27       -0.04      0.23 o 
  -5   2   6        5.31        5.05      0.52 o 
  -4   2   6       23.35       23.62      0.59 o 
  -3   2   6        4.64        2.87      0.24 o 
  -2   2   6       69.28       85.72      1.50 o 
  -1   2   6      240.77      270.20      6.43 o 
   0   2   6      333.37      354.30      5.81 o 
   1   2   6      323.81      374.01      4.31 o 
   2   2   6       22.37       32.99      0.42 o 
   3   2   6       15.46       11.86      0.27 o 
   4   2   6       13.64       21.68      0.53 o 
   5   2   6        2.21        2.25      0.23 o 
   6   2   6      150.51      148.61      2.45 o 
   7   2   6       27.31       29.41      0.81 o 
   8   2   6       61.28       61.50      1.51 o 
   9   2   6        7.20        6.85      1.00 o 
  10   2   6        9.00        9.98      1.79 o 
  -7   3   6        4.44        6.72      0.66 o 
  -6   3   6       18.40       22.00      0.71 o 
  -5   3   6        7.41        6.73      0.37 o 
  -4   3   6        1.98        1.49      0.18 o 
  -3   3   6       30.03       31.50      0.51 o 
  -2   3   6       29.24       25.45      0.42 o 
  -1   3   6       52.19       43.96      1.04 o 
   0   3   6        2.02        2.27      0.24 o 
   1   3   6       86.32       86.73      1.14 o 
   2   3   6      310.20      393.89      4.28 o 
   3   3   6      232.41      250.82      2.95 o 
   4   3   6      144.07      192.09      2.69 o 
   5   3   6      115.86      119.87      1.98 o 
   6   3   6        0.12        0.26      0.22 o 
   7   3   6        0.31       -0.20      0.25 o 
   8   3   6        0.67        0.09      0.44 o 
   9   3   6        9.26       11.58      1.13 o 
  10   3   6        0.14       -0.08      0.77 o 
  -6   4   6        1.08        1.78      0.35 o 
  -5   4   6        0.60        0.71      0.31 o 
  -4   4   6       25.86       25.69      0.64 o 
  -3   4   6       84.05       75.50      1.08 o 
  -2   4   6        5.81        7.88      0.26 o 
  -1   4   6        4.30        1.79      0.16 o 
   0   4   6      126.43      119.04      1.82 o 
   1   4   6       25.74       30.28      0.52 o 
   2   4   6       20.58       19.08      0.32 o 
   3   4   6        0.54        0.42      0.10 o 
   4   4   6      302.99      301.52      3.55 o 
   5   4   6      203.76      196.52      3.42 o 
   6   4   6       22.62       21.25      0.59 o 
   7   4   6        9.95        8.58      0.66 o 
   8   4   6      168.52      168.66      2.88 o 
   9   4   6        0.21        0.15      0.60 o 
  10   4   6        6.42        6.00      1.04 o 
  -5   5   6       17.61       19.58      0.70 o 
  -4   5   6       20.71       22.01      0.63 o 
  -3   5   6       77.60       74.50      1.31 o 
  -2   5   6        7.83        7.84      0.25 o 
  -1   5   6      251.76      234.24      3.53 o 
   0   5   6       26.83       26.28      0.63 o 
   1   5   6        0.06        0.02      0.07 o 
   2   5   6       10.67       11.44      0.26 o 
   3   5   6        9.66       16.97      0.40 o 
   4   5   6      201.16      192.23      2.63 o 
   5   5   6      121.50      121.66      1.69 o 
   6   5   6        1.45        2.65      0.32 o 
   7   5   6      115.78      103.07      2.09 o 
   8   5   6       70.15       70.13      1.65 o 
   9   5   6       16.53       15.55      1.27 o 
  10   5   6        2.47        2.12      0.64 o 
  -4   6   6       18.07       17.06      0.64 o 
  -3   6   6        2.56        3.06      0.31 o 
  -2   6   6       48.44       48.44      0.94 o 
  -1   6   6        2.33        2.67      0.19 o 
   0   6   6        3.06        3.42      0.18 o 
   1   6   6       16.08       14.82      0.46 o 
   2   6   6      228.12      236.21      3.23 o 
   3   6   6        1.04        0.75      0.14 o 
   4   6   6       90.76       77.78      1.09 o 
   5   6   6       14.84       14.31      0.52 o 
   6   6   6       56.85       54.78      1.13 o 
   7   6   6        0.14       -0.08      0.39 o 
   8   6   6       30.33       28.69      0.96 o 
   9   6   6       17.92       14.68      2.11 o 
  10   6   6       27.25       23.66      1.58 o 
  -3   7   6       11.41       13.22      0.56 o 
  -2   7   6        6.34        5.92      0.38 o 
  -1   7   6        8.68       10.29      0.42 o 
   0   7   6       24.19       21.12      0.91 o 
   1   7   6        3.14        1.70      0.21 o 
   2   7   6       84.87       79.39      1.36 o 
   3   7   6       26.87       19.14      0.53 o 
   4   7   6      363.08      374.27      5.61 o 
   5   7   6       15.88       12.95      0.59 o 
   6   7   6       35.30       30.38      0.80 o 
   7   7   6        0.01        0.23      0.29 o 
   8   7   6        9.64        8.69      0.62 o 
   9   7   6       13.23       12.69      0.88 o 
  10   7   6        2.97        2.69      0.81 o 
  -2   8   6        5.02        5.08      0.42 o 
  -1   8   6        2.00        1.94      0.31 o 
   0   8   6       16.66       19.36      0.67 o 
   1   8   6       15.95       16.74      0.58 o 
   2   8   6       16.38       11.44      0.61 o 
   3   8   6        3.57        3.63      0.30 o 
   4   8   6        2.65        1.83      0.27 o 
   5   8   6       14.25       15.34      0.68 o 
   6   8   6       27.47       27.16      0.89 o 
   7   8   6       17.41       16.10      0.76 o 
   8   8   6       34.22       35.46      1.30 o 
   9   8   6       10.43       11.18      0.86 o 
  10   8   6        1.26        1.92      1.28 o 
  -1   9   6        7.29       10.10      0.58 o 
   0   9   6       12.30       12.71      0.61 o 
   1   9   6        3.53        3.42      0.34 o 
   2   9   6        0.08        0.13      0.28 o 
   3   9   6        6.77        7.29      0.49 o 
   4   9   6        7.71        5.83      0.48 o 
   5   9   6        3.51        3.19      0.40 o 
   6   9   6        7.55        7.26      0.53 o 
   7   9   6       13.79       15.68      0.95 o 
   8   9   6        9.64        9.78      1.40 o 
   9   9   6        0.37        0.86      0.54 o 
   1  10   6        0.18       -0.16      0.32 o 
   2  10   6        0.44        0.00      0.33 o 
   3  10   6        0.21        0.56      0.35 o 
   4  10   6       28.43       32.80      1.29 o 
   5  10   6       41.65       46.49      1.28 o 
   6  10   6        1.60        2.39      0.45 o 
   7  10   6       16.71       17.28      1.01 o 
   8  10   6        0.02       -0.49      0.49 o 
   5  11   6       31.19       36.30      1.81 o 
   6  11   6        5.58        7.84      0.79 o 
  -6 -10   7        0.00        0.77      1.02 o 
  -5 -10   7        9.43        8.83      1.54 o 
  -4 -10   7        0.25        0.64      1.15 o 
  -3 -10   7        2.25        2.05      1.28 o 
  -8  -9   7        0.27        0.96      0.72 o 
  -7  -9   7        2.48        1.98      0.72 o 
  -6  -9   7        0.49        1.24      0.67 o 
  -5  -9   7        1.24        0.58      0.70 o 
  -4  -9   7        6.52        6.95      0.91 o 
  -3  -9   7       17.11       18.43      2.24 o 
  -2  -9   7       65.50       74.66      2.15 o 
  -1  -9   7        2.57        2.29      0.66 o 
   0  -9   7        0.25       -0.16      0.58 o 
  -9  -8   7        0.25        0.77      1.15 o 
  -8  -8   7       27.97       25.87      1.54 o 
  -7  -8   7        2.18        1.92      1.15 o 
  -6  -8   7        0.00        0.48      0.58 o 
  -5  -8   7        7.90       11.39      1.09 o 
  -4  -8   7        2.46        2.94      0.51 o 
  -3  -8   7       16.77       20.57      0.89 o 
  -2  -8   7        0.05        0.36      0.41 o 
  -1  -8   7        2.71        2.97      0.56 o 
   0  -8   7        4.03        4.84      0.69 o 
   1  -8   7        8.52        5.80      0.75 o 
  -9  -7   7        8.30        8.45      1.54 o 
  -8  -7   7        1.80        2.08      0.67 o 
  -7  -7   7       20.93       18.52      1.01 o 
  -6  -7   7        2.95        3.29      0.51 o 
  -5  -7   7       22.47       20.18      0.96 o 
  -4  -7   7        0.01        0.02      0.30 o 
  -3  -7   7        6.66        5.93      0.49 o 
  -2  -7   7        8.37        8.54      0.57 o 
  -1  -7   7       58.14       60.10      1.70 o 
   0  -7   7       61.74       62.09      1.53 o 
   1  -7   7       19.55       24.50      1.00 o 
   2  -7   7       24.53       21.97      1.02 o 
   3  -7   7        0.28        0.51      1.06 o 
 -10  -6   7       19.33       18.67      1.48 o 
  -9  -6   7        3.91        2.02      0.48 o 
  -8  -6   7        9.90        7.75      0.69 o 
  -7  -6   7        1.38        1.78      0.51 o 
  -6  -6   7       40.69       35.02      1.20 o 
  -5  -6   7       78.11       73.33      1.89 o 
  -4  -6   7       56.25       52.15      1.08 o 
  -3  -6   7       71.97       67.58      1.31 o 
  -2  -6   7       39.31       37.80      0.90 o 
  -1  -6   7        0.27        0.88      0.34 o 
   0  -6   7        0.67        1.27      0.36 o 
   1  -6   7      105.65      102.03      1.91 o 
   2  -6   7        2.62        3.47      0.85 o 
   3  -6   7       66.37       69.49      2.02 o 
   4  -6   7        4.77        4.76      0.76 o 
 -10  -5   7        3.25        3.64      0.59 o 
  -9  -5   7        6.44        6.77      0.61 o 
  -8  -5   7        6.92        6.49      0.58 o 
  -7  -5   7       13.38       14.19      0.72 o 
  -6  -5   7      265.18      249.76      4.45 o 
  -5  -5   7       23.36       23.81      0.66 o 
  -4  -5   7       17.56       11.27      0.46 o 
  -3  -5   7        0.61        0.60      0.20 o 
  -2  -5   7      643.58      629.09      8.49 o 
  -1  -5   7      237.04      232.03      3.31 o 
   0  -5   7      237.92      238.30      3.41 o 
   1  -5   7       63.96       60.63      1.14 o 
   2  -5   7       40.26       33.30      1.02 o 
   3  -5   7       11.40       13.48      0.73 o 
   4  -5   7        0.12       -0.49      0.49 o 
   5  -5   7        0.02        0.10      0.51 o 
 -10  -4   7        9.78       11.10      1.07 o 
  -9  -4   7        0.57        1.21      0.46 o 
  -8  -4   7       17.79       19.14      0.75 o 
  -7  -4   7       80.19       77.91      1.38 o 
  -6  -4   7       22.36       18.48      0.62 o 
  -5  -4   7       38.22       44.14      1.01 o 
  -4  -4   7      156.18      160.99      2.34 o 
  -3  -4   7      224.17      215.11      3.05 o 
  -2  -4   7       47.07       50.38      0.89 o 
  -1  -4   7       26.32       18.46      0.54 o 
   0  -4   7        4.06        6.08      0.33 o 
   1  -4   7       72.37       66.81      1.15 o 
   2  -4   7       17.48       14.69      0.59 o 
   3  -4   7        1.97        1.33      0.37 o 
   4  -4   7       11.71       11.78      0.70 o 
   5  -4   7        0.49       -0.23      0.51 o 
   6  -4   7        1.99        0.61      0.56 o 
 -10  -3   7        9.94       10.92      0.77 o 
  -9  -3   7        1.88        2.11      0.48 o 
  -8  -3   7        8.24        8.15      0.71 o 
  -7  -3   7        2.66        3.39      0.36 o 
  -6  -3   7        5.94        5.86      0.36 o 
  -5  -3   7      270.79      289.86      3.74 o 
  -4  -3   7       23.33       20.13      0.39 o 
  -3  -3   7        2.60        5.38      0.27 o 
  -2  -3   7        3.25        9.70      0.38 o 
  -1  -3   7       14.00       18.07      0.45 o 
   0  -3   7      157.41      166.87      2.39 o 
   1  -3   7      145.15      163.13      2.36 o 
   2  -3   7      117.76      113.03      1.73 o 
   3  -3   7      126.13      119.64      1.88 o 
   4  -3   7       35.79       36.17      1.07 o 
   5  -3   7       40.13       38.53      1.26 o 
   6  -3   7       40.71       40.96      2.26 o 
   7  -3   7        1.21        2.26      0.76 o 
  -9  -2   7       30.08       31.68      0.96 o 
  -8  -2   7        5.43        4.57      0.41 o 
  -7  -2   7       68.30       66.10      1.33 o 
  -6  -2   7       42.88       41.14      0.76 o 
  -5  -2   7       23.04       21.86      0.43 o 
  -4  -2   7       67.77       64.73      1.00 o 
  -3  -2   7       49.93       41.84      0.62 o 
  -2  -2   7        7.29       11.01      0.26 o 
  -1  -2   7        8.56       12.86      0.37 o 
   0  -2   7      171.85      182.73      2.79 o 
   1  -2   7      214.37      244.31      3.38 o 
   2  -2   7       99.21       97.43      1.51 o 
   3  -2   7      117.49      113.00      1.75 o 
   4  -2   7      121.62      117.90      1.85 o 
   5  -2   7        2.98        2.84      0.43 o 
   6  -2   7       21.88       24.13      0.92 o 
   7  -2   7        0.02       -0.46      0.46 o 
   8  -2   7        0.82       -0.64      1.15 o 
  -9  -1   7        9.23       12.62      0.67 o 
  -8  -1   7       96.38      107.53      1.96 o 
  -7  -1   7       13.95       14.12      0.77 o 
  -6  -1   7       41.41       42.94      0.83 o 
  -5  -1   7      104.77      107.58      1.33 o 
  -4  -1   7        3.64        3.27      0.17 o 
  -3  -1   7       82.24       75.81      0.88 o 
  -2  -1   7        5.96        7.91      0.20 o 
  -1  -1   7      694.49      755.69      9.88 o 
   0  -1   7       38.82       37.84      0.60 o 
   1  -1   7      764.54      876.17     10.71 o 
   2  -1   7      209.34      241.25      3.34 o 
   3  -1   7       14.56       13.07      0.53 o 
   4  -1   7       44.88       37.41      0.77 o 
   5  -1   7       14.02       12.62      0.56 o 
   6  -1   7       10.10       10.35      0.64 o 
   7  -1   7       40.23       35.00      1.12 o 
   8  -1   7        6.19        7.25      1.09 o 
  -9   0   7        0.61       -0.01      0.37 o 
  -8   0   7        5.62        6.28      0.48 o 
  -7   0   7        4.37        4.44      0.36 o 
  -6   0   7       91.15       89.48      1.43 o 
  -5   0   7      159.49      156.13      1.95 o 
  -4   0   7       91.48       91.84      1.11 o 
  -3   0   7      131.35      127.26      1.46 o 
  -2   0   7      133.70      175.30      2.06 o 
  -1   0   7      117.05      127.78      1.62 o 
   0   0   7       56.71       62.07      0.75 o 
   1   0   7       74.10       76.22      0.96 o 
   2   0   7      397.27      449.12      5.59 o 
   3   0   7       38.11       53.00      0.86 o 
   4   0   7       65.69       67.90      1.14 o 
   5   0   7       26.33       29.21      0.76 o 
   6   0   7      238.06      218.56      3.95 o 
   7   0   7      111.06      124.82      2.54 o 
   8   0   7       40.99       32.86      1.30 o 
   9   0   7        3.61        4.74      1.54 o 
  -8   1   7        0.46        0.45      0.35 o 
  -7   1   7        0.46       -0.12      0.26 o 
  -6   1   7       17.68       20.45      0.55 o 
  -5   1   7       14.37       15.43      0.39 o 
  -4   1   7      147.34      140.63      1.70 o 
  -3   1   7       36.33       37.25      0.65 o 
  -2   1   7      457.72      473.69      6.67 o 
  -1   1   7      224.95      251.73      2.92 o 
   0   1   7      145.35      178.68      2.44 o 
   1   1   7        0.22        0.16      0.08 o 
   2   1   7      641.19      728.01      7.83 o 
   3   1   7      111.14      129.98      1.71 o 
   4   1   7      135.70      122.39      2.00 o 
   5   1   7       19.70       20.21      0.58 o 
   6   1   7      170.30      175.13      2.88 o 
   7   1   7       39.90       39.37      1.24 o 
   8   1   7       86.70       86.03      2.34 o 
   9   1   7        6.68        7.30      1.54 o 
  -7   2   7        2.37        4.02      0.40 o 
  -6   2   7        1.44        1.20      0.27 o 
  -5   2   7        0.97        0.87      0.21 o 
  -4   2   7        0.58        1.11      0.17 o 
  -3   2   7      349.59      353.04      4.73 o 
  -2   2   7      227.66      256.56      4.95 o 
  -1   2   7        5.40       13.58      0.63 o 
   0   2   7      226.02      245.94      4.09 o 
   1   2   7       24.38       26.00      0.37 o 
   2   2   7       22.08       21.15      0.35 o 
   3   2   7      108.83      112.63      1.25 o 
   4   2   7       55.77       61.53      1.01 o 
   5   2   7        0.41        0.50      0.21 o 
   6   2   7        1.65        1.29      0.29 o 
   7   2   7        1.87        2.52      0.36 o 
   8   2   7        0.50        0.26      0.63 o 
   9   2   7        4.71        4.09      0.95 o 
  10   2   7        2.85        1.15      1.15 o 
  -7   3   7       12.38       15.38      0.95 o 
  -6   3   7        4.43        3.93      0.38 o 
  -5   3   7        6.97        7.17      0.37 o 
  -4   3   7        6.96        6.98      0.26 o 
  -3   3   7       20.02       21.69      0.54 o 
  -2   3   7        3.13        3.83      0.22 o 
  -1   3   7        4.38        4.45      0.51 o 
   0   3   7      172.85      138.98      2.39 o 
   1   3   7      615.23      682.58      7.81 o 
   2   3   7      450.71      512.85      5.55 o 
   3   3   7       83.80       93.37      1.38 o 
   4   3   7       11.95       12.27      0.31 o 
   5   3   7       66.43       66.35      1.11 o 
   6   3   7       92.05       87.77      1.45 o 
   7   3   7        2.57        1.67      0.29 o 
   8   3   7       23.79       25.78      1.40 o 
   9   3   7        6.46        6.04      0.91 o 
  10   3   7        1.47        0.06      0.72 o 
  -6   4   7        1.64        1.51      0.33 o 
  -5   4   7       21.81       22.63      0.74 o 
  -4   4   7        4.80        4.34      0.29 o 
  -3   4   7       32.76       29.90      0.48 o 
  -2   4   7      151.15      141.59      2.24 o 
  -1   4   7      111.79      111.57      1.56 o 
   0   4   7       13.41       18.28      0.38 o 
   1   4   7       55.23       53.40      0.83 o 
   2   4   7        6.28        2.23      0.16 o 
   3   4   7        0.08        1.32      0.11 o 
   4   4   7       18.08       24.82      0.49 o 
   5   4   7      143.15      146.25      2.56 o 
   6   4   7      149.40      150.85      2.80 o 
   7   4   7       11.64       12.39      1.32 o 
   8   4   7      110.06      105.18      1.99 o 
   9   4   7        2.09        3.55      0.64 o 
  10   4   7        4.85        4.34      1.92 o 
  -5   5   7        6.39        7.51      0.45 o 
  -4   5   7        1.99        1.79      0.31 o 
  -3   5   7       50.50       47.98      0.78 o 
  -2   5   7        0.21        0.69      0.13 o 
  -1   5   7      191.14      178.77      2.51 o 
   0   5   7        1.00        1.28      0.15 o 
   1   5   7      515.20      498.33      7.28 o 
   2   5   7        1.82        0.58      0.15 o 
   3   5   7        1.37        1.48      0.13 o 
   4   5   7      211.58      222.76      2.87 o 
   5   5   7       12.23       15.27      0.59 o 
   6   5   7        7.21        5.29      0.52 o 
   7   5   7       16.20       14.94      1.05 o 
   8   5   7        0.31        0.22      0.36 o 
   9   5   7       19.85       16.64      1.01 o 
  10   5   7        0.09       -0.45      0.52 o 
  -4   6   7        0.57        0.64      0.27 o 
  -3   6   7        0.15        0.37      0.21 o 
  -2   6   7       65.91       62.46      1.12 o 
  -1   6   7       15.71       15.47      0.36 o 
   0   6   7      149.51      140.39      1.70 o 
   1   6   7       73.63       71.87      1.17 o 
   2   6   7      203.44      203.50      2.43 o 
   3   6   7       32.08       27.08      0.48 o 
   4   6   7       79.50       69.71      1.06 o 
   5   6   7       45.29       41.42      0.82 o 
   6   6   7       22.91       21.87      0.67 o 
   7   6   7       19.06       17.40      0.73 o 
   8   6   7        3.70        3.30      0.46 o 
   9   6   7       10.46       12.67      0.93 o 
  10   6   7        6.85        8.30      0.89 o 
  -3   7   7        0.00        0.09      0.24 o 
  -2   7   7        0.27        0.53      0.21 o 
  -1   7   7        8.53        6.69      0.34 o 
   0   7   7        0.01       -0.19      0.19 o 
   1   7   7       75.04       70.78      1.09 o 
   2   7   7      242.38      222.95      3.38 o 
   3   7   7        2.74        2.14      0.25 o 
   4   7   7       15.88       14.72      0.52 o 
   5   7   7       23.18       28.54      0.75 o 
   6   7   7        7.58       10.73      0.58 o 
   7   7   7       21.61       24.55      0.88 o 
   8   7   7       51.75       51.68      1.58 o 
   9   7   7        2.72        1.83      0.54 o 
  10   7   7       13.38       13.57      1.92 o 
  -2   8   7        0.94        1.00      0.30 o 
  -1   8   7        0.03       -0.24      0.24 o 
   0   8   7       26.30       26.21      0.73 o 
   1   8   7        6.22        4.90      0.36 o 
   2   8   7        2.81        2.50      0.26 o 
   3   8   7       30.86       31.40      0.74 o 
   4   8   7       83.68       70.11      1.42 o 
   5   8   7       10.51       11.82      0.65 o 
   6   8   7        5.46        6.66      0.49 o 
   7   8   7       13.14       13.66      0.73 o 
   8   8   7        1.40        2.54      0.54 o 
   9   8   7       12.01       11.87      1.02 o 
  10   8   7        0.03       -0.90      0.90 o 
   0   9   7        0.62        0.96      0.32 o 
   1   9   7       13.31       13.60      0.54 o 
   2   9   7        3.82        4.47      0.42 o 
   3   9   7        0.04        0.04      0.24 o 
   4   9   7        5.42        5.11      0.63 o 
   5   9   7       22.80       26.31      0.90 o 
   6   9   7        4.76        5.35      0.77 o 
   7   9   7        0.01        0.43      0.36 o 
   8   9   7        2.07        2.15      0.54 o 
   9   9   7       11.08       13.43      2.11 o 
   2  10   7        1.76        3.00      0.43 o 
   3  10   7        6.11        6.79      0.51 o 
   4  10   7        6.30        8.91      0.59 o 
   5  10   7       33.46       39.23      1.15 o 
   6  10   7       18.23       22.26      0.92 o 
   7  10   7        0.02        0.50      0.72 o 
   8  10   7        1.47        2.69      0.59 o 
  -5 -10   8        0.23        0.90      1.02 o 
  -8  -9   8        0.26        0.13      0.81 o 
  -7  -9   8        1.72        4.72      0.96 o 
  -6  -9   8        0.13       -0.63      0.63 o 
  -5  -9   8        3.04        2.05      0.72 o 
  -4  -9   8        3.21        1.43      0.67 o 
  -3  -9   8        0.25        0.77      0.90 o 
  -2  -9   8       12.38       13.70      1.79 o 
  -1  -9   8       26.71       28.03      2.30 o 
  -9  -8   8        4.75        4.74      1.54 o 
  -8  -8   8        3.67        4.59      0.91 o 
  -7  -8   8       12.58       13.51      1.22 o 
  -6  -8   8        5.49        5.36      0.86 o 
  -5  -8   8       33.73       31.98      1.58 o 
  -4  -8   8        1.06        1.37      0.67 o 
  -3  -8   8        1.67        2.88      0.67 o 
  -2  -8   8       12.03       12.84      0.76 o 
  -1  -8   8       46.05       51.89      1.65 o 
   0  -8   8        2.10        3.67      0.64 o 
   1  -8   8        1.75        3.00      0.80 o 
  -9  -7   8        0.79        2.05      1.15 o 
  -8  -7   8        2.70        0.90      1.02 o 
  -7  -7   8        1.56        0.65      0.43 o 
  -6  -7   8       50.13       49.51      2.29 o 
  -5  -7   8       16.38       19.68      2.37 o 
  -4  -7   8        5.21        4.13      0.72 o 
  -3  -7   8        1.76        1.61      0.38 o 
  -2  -7   8        0.17        0.54      0.40 o 
  -1  -7   8        4.17        3.60      0.46 o 
   0  -7   8      113.59      110.42      2.56 o 
   1  -7   8        0.00        1.80      0.94 o 
   2  -7   8       73.92       76.99      1.89 o 
   3  -7   8        0.45        1.45      0.77 o 
  -9  -6   8        3.09        3.36      0.57 o 
  -8  -6   8        2.65        1.54      0.61 o 
  -7  -6   8        7.09        9.61      0.73 o 
  -6  -6   8        0.17       -0.19      0.39 o 
  -5  -6   8       70.85       68.48      1.79 o 
  -4  -6   8        3.56        4.24      0.39 o 
  -3  -6   8       73.91       73.31      1.43 o 
  -2  -6   8      214.66      202.57      3.27 o 
  -1  -6   8      262.60      245.80      4.40 o 
   0  -6   8        5.44        4.84      0.49 o 
   1  -6   8       53.37       58.71      1.31 o 
   2  -6   8        3.45        5.11      0.66 o 
   3  -6   8       29.34       32.92      1.37 o 
   4  -6   8        0.07        0.31      0.58 o 
  -9  -5   8       11.91       11.55      0.76 o 
  -8  -5   8        0.11        0.27      0.39 o 
  -7  -5   8        0.82        0.48      0.36 o 
  -6  -5   8       76.03       64.84      1.72 o 
  -5  -5   8        1.14        1.05      0.30 o 
  -4  -5   8      189.82      170.22      2.52 o 
  -3  -5   8       18.79       19.69      0.55 o 
  -2  -5   8      102.71       87.34      1.57 o 
  -1  -5   8      551.99      533.97      7.98 o 
   0  -5   8       44.52       40.00      1.03 o 
   1  -5   8       64.68       61.69      1.70 o 
   2  -5   8       35.04       35.24      1.32 o 
   3  -5   8        1.60        0.78      0.53 o 
   4  -5   8       12.90       12.89      0.96 o 
   5  -5   8        0.03       -0.38      1.06 o 
  -9  -4   8        0.38        0.36      0.41 o 
  -8  -4   8        0.06        0.29      0.33 o 
  -7  -4   8       44.38       41.81      1.03 o 
  -6  -4   8        1.57        1.10      0.30 o 
  -5  -4   8      217.46      190.62      3.41 o 
  -4  -4   8        7.74       11.00      0.61 o 
  -3  -4   8       79.88       88.99      1.56 o 
  -2  -4   8       75.07       84.03      1.36 o 
  -1  -4   8       33.11       26.57      0.60 o 
   0  -4   8        6.72       10.93      0.42 o 
   1  -4   8       53.92       49.19      0.87 o 
   2  -4   8       19.45       19.97      0.75 o 
   3  -4   8        0.21        0.09      0.35 o 
   4  -4   8        2.23        2.83      0.45 o 
   5  -4   8        6.19        4.94      0.64 o 
   6  -4   8        0.15       -0.11      0.61 o 
  -9  -3   8        0.66        0.14      0.36 o 
  -8  -3   8        0.32        0.36      0.33 o 
  -7  -3   8       87.33       91.76      1.72 o 
  -6  -3   8       30.99       29.44      0.84 o 
  -5  -3   8       13.05       12.63      0.47 o 
  -4  -3   8       66.66       65.10      1.29 o 
  -3  -3   8       58.01       63.50      0.90 o 
  -2  -3   8      318.20      335.87      5.66 o 
  -1  -3   8       19.54       21.40      0.44 o 
   0  -3   8      201.21      198.50      2.83 o 
   1  -3   8      170.25      168.80      2.27 o 
   2  -3   8       62.93       67.64      1.17 o 
   3  -3   8        0.76        2.13      0.32 o 
   4  -3   8       72.82       72.48      1.66 o 
   5  -3   8       15.13       13.45      0.75 o 
   6  -3   8        3.68        2.80      0.67 o 
   7  -3   8        0.04        0.64      1.02 o 
  -9  -2   8        0.98        0.87      0.51 o 
  -8  -2   8        0.18        0.22      0.34 o 
  -7  -2   8       47.23       48.64      1.42 o 
  -6  -2   8        2.03        2.43      0.35 o 
  -5  -2   8       35.43       38.16      0.65 o 
  -4  -2   8        2.11        2.02      0.16 o 
  -3  -2   8       94.24       99.29      1.72 o 
  -2  -2   8        0.01        0.17      0.10 o 
  -1  -2   8      308.45      372.79      5.04 o 
   0  -2   8       39.80       40.64      0.80 o 
   1  -2   8      172.64      202.49      3.12 o 
   2  -2   8      102.73      105.46      1.62 o 
   3  -2   8       45.15       41.09      0.90 o 
   4  -2   8       97.82       94.23      1.72 o 
   5  -2   8       18.76       20.25      0.84 o 
   6  -2   8       14.20       14.01      0.87 o 
   7  -2   8        5.50        8.19      0.89 o 
  -9  -1   8        0.06       -0.28      0.35 o 
  -8  -1   8       30.95       31.66      0.91 o 
  -7  -1   8        8.62       10.81      0.52 o 
  -6  -1   8       48.70       53.88      1.00 o 
  -5  -1   8       43.95       45.39      0.79 o 
  -4  -1   8      114.59      107.73      1.23 o 
  -3  -1   8      229.51      219.45      2.34 o 
  -2  -1   8        1.32        2.95      0.16 o 
  -1  -1   8       78.11       96.00      1.09 o 
   0  -1   8      143.65      151.24      1.72 o 
   1  -1   8      404.16      444.27      5.96 o 
   2  -1   8        9.14       13.95      0.43 o 
   3  -1   8       32.56       33.87      0.70 o 
   4  -1   8       57.52       47.11      1.01 o 
   5  -1   8       26.08       25.99      0.96 o 
   6  -1   8        0.20       -0.29      0.33 o 
   7  -1   8       16.71       15.63      1.05 o 
   8  -1   8       10.28        8.32      1.66 o 
  -8   0   8        0.02       -0.32      0.34 o 
  -7   0   8        2.52        1.75      0.31 o 
  -6   0   8       18.78       14.72      0.49 o 
  -5   0   8      726.24      727.54      8.36 o 
  -4   0   8      463.16      462.13      5.06 o 
  -3   0   8       75.30       74.74      0.90 o 
  -2   0   8      276.67      302.77      3.51 o 
  -1   0   8        3.63        5.10      0.23 o 
   0   0   8        2.24        0.54      0.10 o 
   1   0   8       10.94       11.86      0.26 o 
   2   0   8        0.70        0.16      0.09 o 
   3   0   8        5.32        5.99      0.26 o 
   4   0   8        3.05        3.81      0.26 o 
   5   0   8        0.39        0.68      0.27 o 
   6   0   8      213.57      207.16      3.79 o 
   7   0   8       53.30       52.21      1.39 o 
   8   0   8       34.76       30.09      1.63 o 
   9   0   8       23.52       19.71      2.30 o 
  -8   1   8        0.04        0.24      0.39 o 
  -7   1   8        0.63        0.92      0.30 o 
  -6   1   8        2.78        3.83      0.47 o 
  -5   1   8      197.06      182.99      2.39 o 
  -4   1   8      164.38      164.29      1.88 o 
  -3   1   8        3.82        2.25      0.10 o 
  -2   1   8       83.08       92.84      1.46 o 
  -1   1   8       14.58       16.90      0.26 o 
   0   1   8      830.92      840.31      9.57 o 
   1   1   8        5.15       10.89      0.24 o 
   2   1   8        2.77        1.19      0.11 o 
   3   1   8       85.46       94.08      1.41 o 
   4   1   8      108.21      106.75      1.78 o 
   5   1   8      110.59      113.83      1.93 o 
   6   1   8      306.51      297.95      4.62 o 
   7   1   8        9.55        7.56      0.60 o 
   8   1   8       11.53       10.66      1.09 o 
   9   1   8        2.11        3.13      1.86 o 
  -7   2   8        5.20        5.14      0.42 o 
  -6   2   8       28.72       31.76      0.73 o 
  -5   2   8       29.38       28.24      0.65 o 
  -4   2   8       28.98       29.72      0.47 o 
  -3   2   8        2.81        2.96      0.17 o 
  -2   2   8       87.16       89.37      2.10 o 
  -1   2   8      812.15      858.61     13.97 o 
   0   2   8      221.13      269.60      3.99 o 
   1   2   8      217.79      252.97      2.93 o 
   2   2   8      156.42      192.16      2.30 o 
   3   2   8      104.73      107.03      1.34 o 
   4   2   8       72.22       69.61      1.68 o 
   5   2   8       79.99       85.78      1.52 o 
   6   2   8      101.69       97.11      1.74 o 
   7   2   8      119.93      109.50      2.88 o 
   8   2   8       33.13       34.30      2.05 o 
   9   2   8        0.00       -0.32      0.63 o 
  -7   3   8        3.31        4.27      0.42 o 
  -6   3   8        0.17       -0.12      0.27 o 
  -5   3   8        0.43        0.25      0.27 o 
  -4   3   8       44.96       43.06      0.74 o 
  -3   3   8       61.42       58.58      0.89 o 
  -2   3   8       22.23       25.99      0.69 o 
  -1   3   8       24.79       27.86      1.09 o 
   0   3   8       99.54       97.67      1.71 o 
   1   3   8      111.66       94.30      1.25 o 
   2   3   8     1133.99     1123.44     12.05 o 
   3   3   8      495.96      541.60      6.29 o 
   4   3   8       30.42       30.39      0.71 o 
   5   3   8       34.71       29.03      1.32 o 
   6   3   8        9.05        5.90      0.36 o 
   7   3   8      137.23      132.35      4.13 o 
   8   3   8        1.73        1.86      0.63 o 
   9   3   8        0.75        0.00      0.63 o 
  10   3   8       10.86       11.59      1.31 o 
  -6   4   8        0.34        0.86      0.32 o 
  -5   4   8       17.15       15.43      0.54 o 
  -4   4   8       12.14        9.86      0.38 o 
  -3   4   8       18.77       18.66      0.48 o 
  -2   4   8      102.32       91.73      1.72 o 
  -1   4   8        3.53        4.69      0.63 o 
   0   4   8        2.22        3.39      0.58 o 
   1   4   8       30.77       31.60      0.54 o 
   2   4   8        8.75       10.26      0.21 o 
   3   4   8       34.87       33.12      0.51 o 
   4   4   8        0.10       -0.02      0.14 o 
   5   4   8       88.94       84.98      1.50 o 
   6   4   8      208.16      187.95      4.06 o 
   7   4   8       21.59       19.03      0.77 o 
   8   4   8        5.75        5.20      0.67 o 
   9   4   8        0.00       -0.38      0.63 o 
  10   4   8       34.30       35.92      4.54 o 
  -5   5   8        2.88        2.74      0.31 o 
  -4   5   8       24.39       20.49      0.56 o 
  -3   5   8        9.42        8.44      0.34 o 
  -2   5   8      124.18      115.30      1.69 o 
  -1   5   8      118.37      105.94      1.93 o 
   0   5   8       48.25       43.51      0.81 o 
   1   5   8      474.35      463.77      6.21 o 
   2   5   8      153.02      158.61      2.03 o 
   3   5   8       65.36       61.71      0.84 o 
   4   5   8        3.36        3.95      0.22 o 
   5   5   8       25.76       19.04      0.56 o 
   6   5   8       74.62       64.25      1.65 o 
   7   5   8      128.44      119.64      2.78 o 
   8   5   8        0.11        0.03      0.34 o 
   9   5   8        0.26       -0.44      0.44 o 
  10   5   8        1.76        2.87      0.69 o 
  -4   6   8        0.72        1.01      0.28 o 
  -3   6   8        0.23        0.07      0.18 o 
  -2   6   8       18.97       19.37      0.42 o 
  -1   6   8        0.35        0.64      0.15 o 
   0   6   8      469.52      469.80      6.29 o 
   1   6   8        3.34        4.47      0.18 o 
   2   6   8      498.01      467.56      5.41 o 
   3   6   8       93.57       90.70      1.36 o 
   4   6   8        0.97        1.16      0.20 o 
   5   6   8       59.13       57.39      1.12 o 
   6   6   8      231.23      208.57      3.34 o 
   7   6   8       27.17       23.58      0.86 o 
   8   6   8       10.55       11.26      0.76 o 
   9   6   8        2.28        1.59      0.51 o 
  10   6   8        3.18        3.92      0.77 o 
  -3   7   8        0.11        0.15      0.24 o 
  -2   7   8        3.18        2.84      0.25 o 
  -1   7   8        1.74        1.98      0.21 o 
   0   7   8        3.12        3.03      0.21 o 
   1   7   8        2.12        2.52      0.19 o 
   2   7   8       70.81       70.31      1.01 o 
   3   7   8      312.96      288.42      4.36 o 
   4   7   8       13.36       12.05      0.46 o 
   5   7   8      327.84      317.62      4.84 o 
   6   7   8       10.89       14.13      0.67 o 
   7   7   8        0.38        1.01      0.36 o 
   8   7   8        3.20        3.63      0.76 o 
   9   7   8        6.05        8.27      0.86 o 
  10   7   8       10.76       10.62      1.66 o 
  -2   8   8        9.55        9.93      0.44 o 
  -1   8   8        0.00       -0.23      0.23 o 
   0   8   8        2.43        3.04      0.28 o 
   1   8   8       10.50        9.44      0.43 o 
   2   8   8        3.43        2.77      0.27 o 
   3   8   8        0.36        0.93      0.24 o 
   4   8   8       17.97       14.88      0.54 o 
   5   8   8       16.19       17.92      0.70 o 
   6   8   8       42.77       43.47      1.15 o 
   7   8   8        5.94        6.22      0.54 o 
   8   8   8        0.02        0.46      0.52 o 
   9   8   8       10.00        9.96      0.86 o 
  10   8   8        3.31        2.94      1.15 o 
   0   9   8        0.11        0.20      0.30 o 
   1   9   8       19.13       22.37      0.65 o 
   2   9   8        5.51        5.24      0.36 o 
   3   9   8        0.08        0.46      0.23 o 
   4   9   8        7.21        8.11      0.51 o 
   5   9   8        0.14        0.45      0.32 o 
   6   9   8        0.00       -0.22      0.32 o 
   7   9   8       10.27       15.66      0.79 o 
   8   9   8        2.79        4.07      1.02 o 
   9   9   8        0.55        1.21      0.56 o 
   2  10   8        4.60        5.33      0.46 o 
   3  10   8       11.54       14.39      1.14 o 
   4  10   8        0.03        0.63      0.36 o 
   5  10   8       10.80        9.02      0.63 o 
   6  10   8        2.38        3.11      0.48 o 
   7  10   8        3.46        3.79      0.53 o 
   8  10   8        1.36        0.68      0.54 o 
  -7  -9   9       12.02       13.07      1.34 o 
  -6  -9   9        0.57        0.28      1.54 o 
  -5  -9   9       12.72       14.53      1.27 o 
  -4  -9   9       36.61       39.75      1.98 o 
  -3  -9   9        4.09        5.89      1.41 o 
  -2  -9   9        2.86        4.86      1.41 o 
  -1  -9   9        4.36        4.99      1.28 o 
  -8  -8   9        2.30        3.46      1.28 o 
  -7  -8   9        5.72        6.58      0.95 o 
  -6  -8   9        5.39        5.63      0.91 o 
  -5  -8   9        2.83        2.11      0.72 o 
  -4  -8   9        3.14        2.71      0.72 o 
  -3  -8   9        8.85        6.96      0.95 o 
  -2  -8   9        3.32        3.97      0.81 o 
  -1  -8   9        0.01       -0.77      0.77 o 
   0  -8   9        0.88        0.13      1.02 o 
   1  -8   9        0.00        0.00      1.15 o 
  -9  -7   9       17.54       18.94      2.05 o 
  -8  -7   9        0.04        0.26      1.02 o 
  -7  -7   9        3.16        2.70      0.56 o 
  -6  -7   9       11.24       10.06      0.76 o 
  -5  -7   9       50.33       47.44      2.50 o 
  -4  -7   9       13.76       13.33      1.09 o 
  -3  -7   9       40.30       39.65      1.67 o 
  -2  -7   9        4.69        6.19      0.61 o 
  -1  -7   9       65.35       66.45      1.63 o 
   0  -7   9        1.27        0.57      0.43 o 
   1  -7   9        9.39       10.90      0.88 o 
   2  -7   9       30.58       25.19      1.23 o 
  -9  -6   9        8.79        9.32      2.11 o 
  -8  -6   9        2.80        2.64      0.67 o 
  -7  -6   9        0.01        0.13      0.41 o 
  -6  -6   9        0.69       -0.35      0.35 o 
  -5  -6   9        5.05        2.62      0.50 o 
  -4  -6   9       20.55       21.52      0.94 o 
  -3  -6   9        1.12        2.11      0.32 o 
  -2  -6   9        8.72        7.86      0.48 o 
  -1  -6   9        4.18        5.61      0.49 o 
   0  -6   9       12.91       16.67      1.05 o 
   1  -6   9       70.76       74.13      1.74 o 
   2  -6   9        4.47        6.27      0.72 o 
   3  -6   9       59.36       62.00      2.35 o 
   4  -6   9        0.00        0.00      1.15 o 
  -9  -5   9        3.49        4.03      0.55 o 
  -8  -5   9       25.64       26.03      1.21 o 
  -7  -5   9       10.08       10.01      0.86 o 
  -6  -5   9       57.60       50.15      1.47 o 
  -5  -5   9        1.36        2.07      0.36 o 
  -4  -5   9       12.35        8.13      0.74 o 
  -3  -5   9      224.41      216.49      3.43 o 
  -2  -5   9       75.33       84.89      1.56 o 
  -1  -5   9      107.81      100.05      1.79 o 
   0  -5   9       11.18       10.19      0.51 o 
   1  -5   9        0.12       -0.27      0.27 o 
   2  -5   9        0.14        0.23      0.31 o 
   3  -5   9        1.07        0.43      0.42 o 
   4  -5   9        0.00       -0.51      0.51 o 
   5  -5   9        0.12       -0.38      1.02 o 
  -9  -4   9        1.69        1.65      0.48 o 
  -8  -4   9       45.73       47.25      1.15 o 
  -7  -4   9        4.87        2.69      0.41 o 
  -6  -4   9       42.44       43.68      1.26 o 
  -5  -4   9        1.76        0.50      0.28 o 
  -4  -4   9        9.68        9.55      0.61 o 
  -3  -4   9       11.20       13.64      0.65 o 
  -2  -4   9        4.02        6.17      0.38 o 
  -1  -4   9       10.47       13.67      0.50 o 
   0  -4   9       16.99       15.44      0.56 o 
   1  -4   9       12.77       13.08      0.49 o 
   2  -4   9        1.96        0.67      0.36 o 
   3  -4   9       36.60       33.65      1.27 o 
   4  -4   9        0.18        0.59      0.41 o 
   5  -4   9        1.56        1.24      0.67 o 
   6  -4   9        0.91        1.79      1.28 o 
  -9  -3   9        0.46       -0.19      0.38 o 
  -8  -3   9       25.38       22.58      0.81 o 
  -7  -3   9        0.36        0.04      0.28 o 
  -6  -3   9        4.30        3.78      0.35 o 
  -5  -3   9        0.17        0.28      0.19 o 
  -4  -3   9        1.87        0.92      0.25 o 
  -3  -3   9      103.68      110.66      1.59 o 
  -2  -3   9        1.65        1.23      0.20 o 
  -1  -3   9       25.11       22.53      0.49 o 
   0  -3   9      238.58      251.68      3.88 o 
   1  -3   9      145.29      151.49      2.24 o 
   2  -3   9      264.63      274.83      4.27 o 
   3  -3   9      250.52      221.36      3.55 o 
   4  -3   9       17.39       15.53      0.75 o 
   5  -3   9        0.00       -0.30      0.38 o 
   6  -3   9        0.04       -0.77      0.90 o 
  -9  -2   9        0.20       -0.33      0.36 o 
  -8  -2   9        0.11       -0.30      0.30 o 
  -7  -2   9       21.61       24.40      0.74 o 
  -6  -2   9        9.92       13.46      0.50 o 
  -5  -2   9       77.87       76.40      1.17 o 
  -4  -2   9        0.50        1.60      0.17 o 
  -3  -2   9        4.13        1.93      0.16 o 
  -2  -2   9      205.89      218.80      3.28 o 
  -1  -2   9       67.47       81.62      1.08 o 
   0  -2   9      317.00      342.09      5.10 o 
   1  -2   9      116.38      125.45      2.06 o 
   2  -2   9      123.10      117.60      1.81 o 
   3  -2   9       53.85       43.92      1.01 o 
   4  -2   9       23.17       15.84      0.62 o 
   5  -2   9        1.86        1.45      0.40 o 
   6  -2   9        6.09        6.53      0.71 o 
   7  -2   9        8.16        8.70      1.66 o 
  -9  -1   9        0.10       -0.04      0.38 o 
  -8  -1   9        9.70        7.92      0.51 o 
  -7  -1   9        6.24        6.15      0.60 o 
  -6  -1   9      370.80      370.97      5.11 o 
  -5  -1   9       68.09       69.13      1.08 o 
  -4  -1   9      117.45      105.71      1.38 o 
  -3  -1   9       14.63       14.46      0.29 o 
  -2  -1   9       15.19       13.85      0.30 o 
  -1  -1   9      354.59      428.65      6.25 o 
   0  -1   9        6.32       10.64      0.34 o 
   1  -1   9      104.46      107.43      1.78 o 
   2  -1   9       42.15       37.30      0.84 o 
   3  -1   9        6.39        5.81      0.36 o 
   4  -1   9       18.60       13.66      0.56 o 
   5  -1   9        8.84        8.79      0.51 o 
   6  -1   9        6.50        5.97      0.57 o 
   7  -1   9       15.50       10.89      1.09 o 
   8  -1   9        2.42        2.18      1.28 o 
  -8   0   9        1.69        1.66      0.39 o 
  -7   0   9        7.78        7.15      0.48 o 
  -6   0   9        1.58        1.91      0.31 o 
  -5   0   9      190.58      185.44      2.68 o 
  -4   0   9        0.63        0.61      0.09 o 
  -3   0   9       42.60       41.34      0.56 o 
  -2   0   9        0.96        0.71      0.12 o 
  -1   0   9        0.19        0.27      0.09 o 
   0   0   9       49.87       55.23      0.71 o 
   1   0   9      142.12      166.84      2.02 o 
   2   0   9       66.32       78.03      1.03 o 
   3   0   9       88.47       93.88      1.46 o 
   4   0   9       42.38       43.54      0.92 o 
   5   0   9        6.32        6.95      0.46 o 
   6   0   9        1.24        1.56      0.70 o 
   7   0   9       13.98       15.87      1.41 o 
   8   0   9       99.43       92.61      3.17 o 
  -8   1   9        2.84        2.20      0.40 o 
  -7   1   9        1.46        1.02      0.32 o 
  -6   1   9        1.43        1.51      0.25 o 
  -5   1   9        9.52       11.18      0.34 o 
  -4   1   9        6.66        6.97      0.23 o 
  -3   1   9        6.55        6.59      0.20 o 
  -2   1   9       48.02       42.62      0.66 o 
  -1   1   9       14.54       16.01      0.29 o 
   0   1   9      676.43      772.13      8.81 o 
   1   1   9      475.91      532.47      6.93 o 
   2   1   9       16.24       10.62      0.26 o 
   3   1   9        8.96        8.00      0.31 o 
   4   1   9      114.33      104.28      1.76 o 
   5   1   9        0.08        0.46      0.26 o 
   6   1   9      157.50      156.45      2.62 o 
   7   1   9       62.00       63.78      2.31 o 
   8   1   9       10.81       10.74      1.13 o 
   9   1   9        0.45        0.68      0.77 o 
  -7   2   9        0.22        0.70      0.32 o 
  -6   2   9       24.37       24.55      0.77 o 
  -5   2   9        1.40        1.87      0.21 o 
  -4   2   9        1.93        1.63      0.14 o 
  -3   2   9      227.58      214.04      2.93 o 
  -2   2   9      125.22      110.42      2.85 o 
  -1   2   9       80.16       76.21      1.21 o 
   0   2   9       67.96       69.99      1.03 o 
   1   2   9      259.30      296.66      3.25 o 
   2   2   9       23.31       25.99      0.47 o 
   3   2   9      221.31      235.83      3.01 o 
   4   2   9       16.95       17.70      0.41 o 
   5   2   9       34.84       33.52      0.79 o 
   6   2   9      127.69      133.94      3.00 o 
   7   2   9       27.26       27.07      1.08 o 
   8   2   9        2.99        2.20      0.67 o 
   9   2   9        0.07        0.30      0.67 o 
  -6   3   9        9.27        8.41      0.41 o 
  -5   3   9       31.05       27.86      0.68 o 
  -4   3   9       24.67       23.74      0.58 o 
  -3   3   9        0.11        0.59      0.11 o 
  -2   3   9       56.70       55.39      1.81 o 
  -1   3   9       10.48        9.23      0.83 o 
   0   3   9      227.37      245.52      4.12 o 
   1   3   9       17.52       20.72      0.38 o 
   2   3   9      119.11      140.26      1.82 o 
   3   3   9       88.34       76.96      1.02 o 
   4   3   9       13.45       13.85      0.39 o 
   5   3   9        2.06        3.21      0.28 o 
   6   3   9        1.01        0.81      0.38 o 
   7   3   9       40.43       37.37      1.54 o 
   8   3   9        0.06        0.09      0.58 o 
   9   3   9       20.25       18.56      2.30 o 
  10   3   9        1.59        1.34      1.22 o 
  -6   4   9        1.24        1.28      0.29 o 
  -5   4   9        0.13        0.51      0.26 o 
  -4   4   9       36.71       34.49      0.67 o 
  -3   4   9        0.13        0.09      0.20 o 
  -2   4   9        3.67        3.92      0.24 o 
  -1   4   9      148.45      136.13      3.62 o 
   0   4   9        0.02       -0.19      0.36 o 
   1   4   9       28.24       35.46      0.50 o 
   2   4   9       40.17       38.93      0.51 o 
   3   4   9        5.16        3.98      0.19 o 
   4   4   9       86.20       91.27      1.40 o 
   5   4   9      105.29      106.27      1.83 o 
   6   4   9       20.51       23.27      0.78 o 
   7   4   9       61.31       58.75      1.44 o 
   8   4   9       53.53       53.17      1.65 o 
   9   4   9        1.55        1.46      0.71 o 
  10   4   9        4.39        4.45      0.95 o 
  -5   5   9        0.00       -0.23      0.23 o 
  -4   5   9        1.59        1.54      0.21 o 
  -3   5   9        0.15        0.16      0.25 o 
  -2   5   9       79.09       71.78      1.88 o 
  -1   5   9      152.73      137.95      2.43 o 
   0   5   9       61.22       52.72      1.15 o 
   1   5   9      173.23      156.04      2.19 o 
   2   5   9       76.98       83.92      1.26 o 
   3   5   9      699.94      679.62      8.33 o 
   4   5   9      104.70      112.01      1.56 o 
   5   5   9       20.93       21.61      0.91 o 
   6   5   9      129.32      117.52      2.64 o 
   7   5   9       63.24       56.46      2.08 o 
   8   5   9        1.17        1.35      0.42 o 
   9   5   9        6.84        5.52      0.73 o 
  10   5   9        1.63        0.26      0.77 o 
  -4   6   9        2.76        3.18      0.37 o 
  -3   6   9        0.41        0.26      0.26 o 
  -2   6   9        0.98        1.17      0.25 o 
  -1   6   9       32.22       29.24      0.83 o 
   0   6   9        4.51        5.36      0.20 o 
   1   6   9       20.74       21.52      0.46 o 
   2   6   9       86.99       81.85      1.11 o 
   3   6   9       48.35       45.43      0.77 o 
   4   6   9       23.18       22.74      0.81 o 
   5   6   9        7.76        6.22      0.55 o 
   6   6   9        0.14        0.32      0.45 o 
   7   6   9        1.33        0.90      0.54 o 
   8   6   9        1.04        0.60      0.56 o 
   9   6   9        1.38        0.51      0.52 o 
  10   6   9        2.11        1.98      1.28 o 
  -3   7   9        0.83        0.84      0.30 o 
  -2   7   9       19.97       22.41      0.68 o 
  -1   7   9       17.05       15.61      0.53 o 
   0   7   9       27.36       24.26      0.47 o 
   1   7   9       11.25        8.52      0.29 o 
   2   7   9       47.10       45.50      0.71 o 
   3   7   9       52.73       54.80      1.02 o 
   4   7   9       17.03       15.37      0.56 o 
   5   7   9        2.24        2.33      0.30 o 
   6   7   9        2.61        2.94      0.42 o 
   7   7   9        3.63        4.68      0.54 o 
   8   7   9        2.79        3.66      0.59 o 
   9   7   9        3.56        5.07      0.66 o 
  10   7   9        0.04        0.23      0.67 o 
  -2   8   9        2.48        2.55      0.37 o 
  -1   8   9        7.58        8.50      0.57 o 
   0   8   9       16.37       15.78      0.52 o 
   1   8   9        0.00       -0.17      0.17 o 
   2   8   9       14.91       14.97      0.49 o 
   3   8   9       24.80       25.20      0.64 o 
   4   8   9        0.01       -0.13      0.21 o 
   5   8   9       14.73       14.17      0.64 o 
   6   8   9        0.00        0.29      0.32 o 
   7   8   9       22.47       22.39      0.88 o 
   8   8   9        0.10        0.21      0.44 o 
   9   8   9        1.39        0.51      0.52 o 
   0   9   9        4.60        4.56      0.38 o 
   1   9   9       16.59       16.98      0.68 o 
   2   9   9        1.35        1.15      0.27 o 
   3   9   9       44.31       43.99      0.95 o 
   4   9   9        2.20        1.49      0.33 o 
   5   9   9        0.55        0.53      0.30 o 
   6   9   9       10.65       11.46      0.64 o 
   7   9   9        1.73        2.21      0.46 o 
   8   9   9        0.28        0.01      0.48 o 
   9   9   9        2.96        2.43      0.59 o 
   2  10   9        1.57        1.24      0.36 o 
   3  10   9       10.90       11.71      0.62 o 
   4  10   9        3.77        4.15      0.45 o 
   5  10   9        2.17        1.72      0.41 o 
   6  10   9        2.20        1.66      0.52 o 
   7  10   9        4.56        5.01      0.56 o 
   8  10   9        2.80        3.47      0.59 o 
  -6  -9  10        0.45        0.55      0.77 o 
  -5  -9  10        0.00        0.41      0.67 o 
  -4  -9  10        5.91        9.33      1.13 o 
  -3  -9  10       56.76       70.52      2.72 o 
  -2  -9  10        7.71       10.11      1.66 o 
  -8  -8  10        3.68        5.63      1.41 o 
  -7  -8  10        3.62        3.45      0.86 o 
  -6  -8  10        0.16        0.77      0.67 o 
  -5  -8  10        2.74        4.49      0.81 o 
  -4  -8  10        8.15        9.33      1.22 o 
  -3  -8  10       13.97       13.06      1.18 o 
  -2  -8  10        2.18        3.06      0.80 o 
  -1  -8  10        7.30        5.56      0.95 o 
   0  -8  10        1.14       -0.51      0.90 o 
  -8  -7  10       12.75       17.02      2.05 o 
  -7  -7  10        1.45        1.92      0.64 o 
  -6  -7  10        7.28        7.04      0.71 o 
  -5  -7  10       17.04       13.91      1.18 o 
  -4  -7  10        6.13        5.31      0.86 o 
  -3  -7  10       30.47       34.40      1.63 o 
  -2  -7  10       18.12       19.08      1.27 o 
  -1  -7  10        3.93        4.16      0.77 o 
   0  -7  10        1.35        0.74      0.67 o 
   1  -7  10        4.25        3.33      1.28 o 
   2  -7  10       14.26       12.80      1.79 o 
  -9  -6  10        4.42        4.36      0.73 o 
  -8  -6  10        0.07        0.58      0.90 o 
  -7  -6  10        0.17       -0.36      0.49 o 
  -6  -6  10        2.93        2.35      0.65 o 
  -5  -6  10        2.26        2.30      0.49 o 
  -4  -6  10       17.74       18.63      0.88 o 
  -3  -6  10      305.84      277.49      5.73 o 
  -2  -6  10        0.00        0.19      0.50 o 
  -1  -6  10        3.07        5.01      0.56 o 
   0  -6  10       42.03       42.15      1.23 o 
   1  -6  10        0.47        0.83      0.49 o 
   2  -6  10       17.07       20.71      1.86 o 
   3  -6  10       10.89       10.62      1.66 o 
  -9  -5  10        0.16        0.84      0.48 o 
  -8  -5  10        1.22        0.85      0.51 o 
  -7  -5  10        2.71        2.27      0.96 o 
  -6  -5  10       26.75       25.04      1.01 o 
  -5  -5  10        2.30        0.89      0.39 o 
  -4  -5  10      405.59      370.63      7.85 o 
  -3  -5  10       70.39       75.85      2.16 o 
  -2  -5  10        3.11        4.87      0.40 o 
  -1  -5  10       48.69       48.31      1.10 o 
   0  -5  10      216.06      212.28      3.43 o 
   1  -5  10       26.26       30.15      0.96 o 
   2  -5  10        6.88        7.48      0.53 o 
   3  -5  10        5.09        7.51      0.71 o 
   4  -5  10       14.26       13.82      1.79 o 
  -9  -4  10        1.39        2.91      0.53 o 
  -8  -4  10        1.51        1.61      0.44 o 
  -7  -4  10       28.48       24.58      0.81 o 
  -6  -4  10       44.67       46.93      1.23 o 
  -5  -4  10       41.88       36.62      0.97 o 
  -4  -4  10        7.48        8.25      0.49 o 
  -3  -4  10        8.30        6.29      0.43 o 
  -2  -4  10       65.22       63.49      1.22 o 
  -1  -4  10      168.64      164.42      2.68 o 
   0  -4  10       25.11       26.30      1.08 o 
   1  -4  10        0.13        0.47      0.28 o 
   2  -4  10       15.81       16.96      0.75 o 
   3  -4  10        0.70        0.48      0.41 o 
   4  -4  10        0.85        0.51      0.46 o 
   5  -4  10        3.45        4.10      1.41 o 
  -9  -3  10        2.47        2.53      0.47 o 
  -8  -3  10        0.02       -0.12      0.34 o 
  -7  -3  10       12.52       10.02      0.66 o 
  -6  -3  10       43.28       42.70      0.99 o 
  -5  -3  10       16.99       14.35      0.49 o 
  -4  -3  10       18.69       20.53      0.63 o 
  -3  -3  10       16.64       16.71      0.55 o 
  -2  -3  10       55.56       55.34      0.96 o 
  -1  -3  10       43.88       41.29      0.99 o 
   0  -3  10      138.52      145.15      2.37 o 
   1  -3  10       12.18       14.36      0.54 o 
   2  -3  10       89.83       93.28      1.54 o 
   3  -3  10       66.18       62.48      1.31 o 
   4  -3  10      116.19      113.26      2.33 o 
   5  -3  10        7.08        5.75      0.86 o 
   6  -3  10        0.00       -0.90      0.90 o 
  -9  -2  10        6.82        8.12      0.70 o 
  -8  -2  10        3.64        2.52      0.39 o 
  -7  -2  10       12.28       11.47      0.56 o 
  -6  -2  10        0.54        0.92      0.30 o 
  -5  -2  10      318.05      312.69      4.59 o 
  -4  -2  10        1.12        0.74      0.17 o 
  -3  -2  10       62.53       67.19      0.97 o 
  -2  -2  10       77.40       77.69      1.24 o 
  -1  -2  10      225.48      242.29      2.90 o 
   0  -2  10      218.48      224.23      3.89 o 
   1  -2  10        7.86        7.46      0.39 o 
   2  -2  10       27.49       28.41      0.65 o 
   3  -2  10      102.53      104.60      1.84 o 
   4  -2  10       37.32       34.85      0.91 o 
   5  -2  10        0.01       -0.47      0.47 o 
   6  -2  10       16.67       16.45      1.31 o 
   7  -2  10        0.00        1.79      1.02 o 
  -8  -1  10        0.77        1.09      0.45 o 
  -7  -1  10       11.09       10.93      0.78 o 
  -6  -1  10      132.73      132.01      2.02 o 
  -5  -1  10       31.19       29.91      0.66 o 
  -4  -1  10      273.04      266.29      3.18 o 
  -3  -1  10       24.23       21.55      0.37 o 
  -2  -1  10       22.22       17.91      0.36 o 
  -1  -1  10      211.19      208.89      2.52 o 
   0  -1  10      262.84      282.99      3.36 o 
   1  -1  10      315.79      342.57      4.04 o 
   2  -1  10      165.94      167.01      2.42 o 
   3  -1  10       16.21       19.89      0.64 o 
   4  -1  10       26.48       21.68      0.67 o 
   5  -1  10       43.08       39.93      1.03 o 
   6  -1  10        3.63        4.57      1.47 o 
   7  -1  10        0.60        0.28      0.67 o 
   8  -1  10        0.00        1.54      1.15 o 
  -8   0  10        0.00        0.15      0.34 o 
  -7   0  10      113.18      110.64      1.96 o 
  -6   0  10       51.56       50.62      1.02 o 
  -5   0  10        0.06        0.13      0.19 o 
  -4   0  10        2.44        2.48      0.18 o 
  -3   0  10        0.57        0.86      0.11 o 
  -2   0  10      121.71      114.96      1.42 o 
  -1   0  10       67.58       81.09      0.99 o 
   0   0  10      255.98      294.37      3.09 o 
   1   0  10        0.00        0.27      0.13 o 
   2   0  10        3.35        3.69      0.20 o 
   3   0  10        8.19        7.96      0.31 o 
   4   0  10        5.09        8.37      0.61 o 
   5   0  10        1.49        2.45      0.33 o 
   6   0  10       20.24       21.50      1.27 o 
   7   0  10        2.05        1.03      0.83 o 
   8   0  10        8.50        7.62      1.04 o 
  -7   1  10       16.41       16.76      0.66 o 
  -6   1  10       83.63       80.07      1.33 o 
  -5   1  10       32.01       30.28      0.64 o 
  -4   1  10       14.58       14.60      0.31 o 
  -3   1  10       30.36       27.28      0.39 o 
  -2   1  10       54.88       48.79      0.73 o 
  -1   1  10       28.29       29.00      0.40 o 
   0   1  10        8.78        4.39      0.17 o 
   1   1  10      115.39      121.91      1.51 o 
   2   1  10      101.57      123.93      1.67 o 
   3   1  10       76.76       75.69      1.02 o 
   4   1  10      267.75      250.16      3.84 o 
   5   1  10       29.74       35.25      0.98 o 
   6   1  10       17.51       18.79      0.93 o 
   7   1  10        0.18       -0.58      0.58 o 
   8   1  10       15.02       12.74      1.18 o 
   9   1  10        2.84        3.86      1.00 o 
  -7   2  10        0.01        0.05      0.31 o 
  -6   2  10        3.39        3.78      0.32 o 
  -5   2  10        8.66        8.35      0.43 o 
  -4   2  10      139.44      130.60      1.60 o 
  -3   2  10       29.08       22.35      0.40 o 
  -2   2  10       12.63       13.14      0.25 o 
  -1   2  10       20.30       15.11      0.31 o 
   0   2  10      293.15      316.22      4.27 o 
   1   2  10      245.12      272.21      3.41 o 
   2   2  10       12.15       16.87      0.42 o 
   3   2  10      235.41      265.14      3.39 o 
   4   2  10       32.08       27.96      0.65 o 
   5   2  10      139.42      145.49      3.18 o 
   6   2  10        2.65        3.08      0.49 o 
   7   2  10        0.38        0.44      0.46 o 
   8   2  10        0.00       -0.15      0.61 o 
   9   2  10       12.40       10.36      1.22 o 
  -6   3  10        6.47        5.77      0.35 o 
  -5   3  10       17.07       19.04      0.49 o 
  -4   3  10       25.97       23.17      0.45 o 
  -3   3  10       33.60       29.04      0.60 o 
  -2   3  10       64.97       59.85      3.01 o 
  -1   3  10       70.77       85.75      2.49 o 
   0   3  10      488.45      511.90      6.82 o 
   1   3  10        9.19       15.15      0.34 o 
   2   3  10        0.61        0.48      0.11 o 
   3   3  10        0.97        3.07      0.19 o 
   4   3  10       16.15       20.10      0.67 o 
   5   3  10       14.28       13.45      0.71 o 
   6   3  10       68.30       67.74      1.79 o 
   7   3  10        6.85        6.53      0.84 o 
   8   3  10        8.49        8.25      1.47 o 
   9   3  10       15.56       13.83      2.37 o 
  -6   4  10       11.56       10.48      0.44 o 
  -5   4  10        2.51        1.73      0.23 o 
  -4   4  10       53.39       51.05      0.92 o 
  -3   4  10        1.09        1.28      0.33 o 
  -2   4  10       38.25       38.66      1.54 o 
  -1   4  10       31.78       28.66      1.27 o 
   0   4  10        0.00       -0.37      1.02 o 
   1   4  10       65.52       61.88      1.00 o 
   2   4  10        0.28        0.20      0.09 o 
   3   4  10       40.98       42.04      0.60 o 
   4   4  10       36.24       42.12      0.80 o 
   5   4  10       62.44       58.15      1.58 o 
   6   4  10       14.50       16.19      0.69 o 
   7   4  10        6.57        6.50      0.63 o 
   8   4  10       18.84       18.72      1.03 o 
   9   4  10        2.99        1.66      0.72 o 
  10   4  10       12.42       12.38      1.86 o 
  -5   5  10        0.81        0.85      0.31 o 
  -4   5  10        0.39        0.26      0.27 o 
  -3   5  10        7.39        6.46      0.41 o 
  -2   5  10        7.53        8.01      0.34 o 
  -1   5  10       16.26       14.15      0.54 o 
   0   5  10      142.80      131.66      2.32 o 
   1   5  10      179.90      168.82      2.17 o 
   2   5  10       70.07       65.54      0.93 o 
   3   5  10       49.80       42.12      0.72 o 
   4   5  10       42.06       36.30      0.77 o 
   5   5  10        7.85        4.70      0.47 o 
   6   5  10        0.84        0.83      0.32 o 
   7   5  10        1.04        0.16      0.35 o 
   8   5  10        5.18        3.24      0.49 o 
   9   5  10        0.10        0.46      0.77 o 
  10   5  10        9.23        8.19      1.54 o 
  -4   6  10        2.07        2.22      0.33 o 
  -3   6  10        3.40        4.16      0.44 o 
  -2   6  10        5.13        6.47      0.40 o 
  -1   6  10        5.12        5.39      0.33 o 
   0   6  10      134.00      133.16      2.60 o 
   1   6  10       51.67       51.06      0.96 o 
   2   6  10      177.57      177.59      2.45 o 
   3   6  10       15.75       14.21      0.40 o 
   4   6  10        4.12        4.68      0.35 o 
   5   6  10       58.97       51.38      1.18 o 
   6   6  10       18.03       15.17      1.02 o 
   7   6  10        0.61        1.73      0.54 o 
   8   6  10       10.57       12.81      0.94 o 
   9   6  10        3.98        3.97      0.66 o 
  10   6  10        5.56        5.70      1.00 o 
  -3   7  10        0.00       -0.26      0.26 o 
  -2   7  10        0.53        0.54      0.37 o 
  -1   7  10        0.13        0.10      0.15 o 
   0   7  10       69.70       67.96      1.50 o 
   1   7  10      164.38      155.50      2.14 o 
   2   7  10        0.28        0.20      0.12 o 
   3   7  10      148.95      148.91      2.35 o 
   4   7  10        4.51        3.47      0.29 o 
   5   7  10        6.06        4.27      0.39 o 
   6   7  10       18.79       14.59      0.67 o 
   7   7  10       49.03       48.02      1.47 o 
   8   7  10        2.88        2.92      0.54 o 
   9   7  10        1.09        0.96      0.56 o 
  10   7  10        3.05        2.75      0.86 o 
  -1   8  10        1.11        0.95      0.28 o 
   0   8  10        2.18        1.81      0.30 o 
   1   8  10       11.94       10.26      0.39 o 
   2   8  10       28.30       28.54      0.66 o 
   3   8  10        0.21       -0.01      0.19 o 
   4   8  10       26.82       27.29      0.70 o 
   5   8  10        0.98        1.02      0.32 o 
   6   8  10       27.73       26.64      0.90 o 
   7   8  10        6.04        7.58      0.58 o 
   8   8  10       14.40       13.97      0.91 o 
   9   8  10        3.38        3.52      0.64 o 
   0   9  10        0.02       -0.09      0.32 o 
   1   9  10       22.93       27.32      0.98 o 
   2   9  10        4.79        4.97      0.34 o 
   3   9  10        9.86       11.53      0.49 o 
   4   9  10        0.26        0.45      0.30 o 
   5   9  10        8.54        9.23      0.56 o 
   6   9  10        0.03        0.17      0.42 o 
   7   9  10        0.31        0.08      0.40 o 
   8   9  10        0.54        1.29      0.57 o 
   3  10  10       16.12       18.49      1.03 o 
   4  10  10       12.22       12.87      0.67 o 
   5  10  10        0.32        0.44      0.35 o 
   6  10  10        3.20        4.47      0.51 o 
   7  10  10        0.12        0.04      0.63 o 
  -5  -9  11        1.25        0.64      1.09 o 
  -4  -9  11        5.89        6.04      1.00 o 
  -3  -9  11       12.90       13.80      1.36 o 
  -7  -8  11        1.08       -0.38      0.90 o 
  -6  -8  11        0.07        0.96      0.90 o 
  -5  -8  11        0.26        0.86      0.67 o 
  -4  -8  11       11.08       11.49      1.86 o 
  -3  -8  11        3.89        4.66      0.91 o 
  -2  -8  11       19.44       19.59      1.49 o 
  -1  -8  11        0.83       -0.07      0.77 o 
   0  -8  11        7.26        5.63      1.41 o 
  -8  -7  11        0.07        0.77      1.02 o 
  -7  -7  11       15.11       18.30      2.05 o 
  -6  -7  11       17.87       17.20      1.31 o 
  -5  -7  11        2.83        3.90      0.81 o 
  -4  -7  11        0.20        0.13      0.54 o 
  -3  -7  11       27.34       23.78      1.40 o 
  -2  -7  11        2.39        2.88      0.67 o 
  -1  -7  11        3.72        2.26      0.90 o 
   0  -7  11        1.22        0.13      0.63 o 
   1  -7  11       41.71       44.67      2.82 o 
   2  -7  11        0.69        0.00      1.15 o 
  -8  -6  11        0.15        0.24      0.54 o 
  -7  -6  11       29.91       33.52      1.62 o 
  -6  -6  11        0.14       -0.58      0.58 o 
  -5  -6  11       23.31       27.09      1.71 o 
  -4  -6  11       41.88       39.04      1.33 o 
  -3  -6  11        5.38        8.19      0.69 o 
  -2  -6  11       15.00       16.18      1.13 o 
  -1  -6  11       88.26       84.35      2.72 o 
   0  -6  11        5.41        4.36      0.81 o 
   1  -6  11        2.95        3.51      0.90 o 
   2  -6  11       10.37       13.14      1.66 o 
   3  -6  11       13.14       13.06      1.92 o 
  -9  -5  11        0.22        0.28      0.46 o 
  -8  -5  11       16.49       18.53      1.41 o 
  -7  -5  11        1.89        2.55      0.56 o 
  -6  -5  11        3.35        4.42      0.90 o 
  -5  -5  11       49.31       45.32      1.40 o 
  -4  -5  11       46.26       39.47      1.25 o 
  -3  -5  11      294.66      280.95      5.76 o 
  -2  -5  11      526.45      490.77      9.65 o 
  -1  -5  11      179.87      177.20      3.84 o 
   0  -5  11        0.05        0.03      0.35 o 
   1  -5  11        1.20        0.81      0.58 o 
   2  -5  11       34.55       33.33      1.62 o 
   3  -5  11        4.66        5.28      0.91 o 
   4  -5  11        0.11        0.38      1.15 o 
  -9  -4  11       13.73       13.97      0.85 o 
  -8  -4  11        0.08        0.28      0.42 o 
  -7  -4  11       17.33       16.59      0.93 o 
  -6  -4  11        0.34       -0.26      0.32 o 
  -5  -4  11       35.89       32.45      0.94 o 
  -4  -4  11       65.11       66.54      1.47 o 
  -3  -4  11      145.39      118.55      2.30 o 
  -2  -4  11       17.48       17.87      0.81 o 
  -1  -4  11        0.04       -0.03      0.28 o 
   0  -4  11        9.34        9.41      0.48 o 
   1  -4  11       16.25       15.97      0.63 o 
   2  -4  11       20.43       22.22      0.89 o 
   3  -4  11        0.50        1.91      1.09 o 
   4  -4  11        4.08        4.29      0.81 o 
   5  -4  11        8.24        6.78      1.54 o 
  -9  -3  11        1.06        0.66      0.40 o 
  -8  -3  11        1.00        0.31      0.40 o 
  -7  -3  11        2.17        1.67      0.37 o 
  -6  -3  11        4.81        5.52      0.46 o 
  -5  -3  11       19.98       17.55      0.70 o 
  -4  -3  11        2.93        3.91      0.34 o 
  -3  -3  11        2.72        3.79      0.31 o 
  -2  -3  11        9.89       10.86      0.48 o 
  -1  -3  11       25.60       27.14      1.46 o 
   0  -3  11        0.00        0.10      0.27 o 
   1  -3  11      109.50       93.36      1.69 o 
   2  -3  11        3.07        5.10      0.35 o 
   3  -3  11       14.16       16.47      0.90 o 
   4  -3  11       18.15       22.39      1.31 o 
   5  -3  11        3.35        3.17      0.86 o 
   6  -3  11        6.69        9.60      1.66 o 
  -8  -2  11        7.83       10.42      0.60 o 
  -7  -2  11        3.89        4.40      0.41 o 
  -6  -2  11        2.83        1.76      0.33 o 
  -5  -2  11       39.17       36.08      0.79 o 
  -4  -2  11        0.00       -0.13      0.21 o 
  -3  -2  11       49.87       47.38      0.82 o 
  -2  -2  11       65.79       73.93      1.04 o 
  -1  -2  11        2.95        3.51      0.23 o 
   0  -2  11       47.00       42.90      0.80 o 
   1  -2  11        2.46        1.85      0.27 o 
   2  -2  11      137.95      115.15      1.79 o 
   3  -2  11       32.74       33.18      0.85 o 
   4  -2  11        8.81        6.50      0.62 o 
   5  -2  11       40.13       37.75      1.76 o 
   6  -2  11        5.28        8.65      2.05 o 
   7  -2  11        2.43        3.84      1.41 o 
  -8  -1  11        7.89        8.63      0.56 o 
  -7  -1  11       12.64       11.57      0.57 o 
  -6  -1  11        0.38        0.30      0.23 o 
  -5  -1  11        0.67        0.32      0.23 o 
  -4  -1  11      425.36      406.81      5.11 o 
  -3  -1  11        1.85        3.02      0.19 o 
  -2  -1  11      668.76      651.30      8.77 o 
  -1  -1  11        1.83        0.92      0.15 o 
   0  -1  11      204.08      241.08      3.10 o 
   1  -1  11      102.01      104.26      1.38 o 
   2  -1  11        0.16       -0.11      0.11 o 
   3  -1  11        0.88        1.34      0.32 o 
   4  -1  11       61.69       61.62      1.70 o 
   5  -1  11        0.83        0.40      0.43 o 
   6  -1  11        4.68        3.29      0.81 o 
   7  -1  11       19.78       19.00      1.45 o 
  -8   0  11        9.77       10.85      0.61 o 
  -7   0  11       55.18       48.95      1.11 o 
  -6   0  11       32.98       28.60      0.69 o 
  -5   0  11       67.50       69.36      1.16 o 
  -4   0  11       11.97        9.88      0.31 o 
  -3   0  11        6.16        3.51      0.17 o 
  -2   0  11        8.38        9.24      0.26 o 
  -1   0  11       12.87       12.10      0.29 o 
   0   0  11        0.58        0.40      0.11 o 
   1   0  11        6.90        7.38      0.42 o 
   2   0  11        9.78       11.05      0.36 o 
   3   0  11       23.11       21.99      0.92 o 
   4   0  11        0.71        0.53      0.30 o 
   5   0  11        0.30        0.53      0.54 o 
   6   0  11        8.18        7.89      0.91 o 
   7   0  11        0.48        0.20      0.77 o 
   8   0  11        2.51        2.66      0.95 o 
  -7   1  11        8.72       10.78      0.54 o 
  -6   1  11       33.55       31.43      0.71 o 
  -5   1  11        7.40        6.61      0.32 o 
  -4   1  11        3.67        3.57      0.17 o 
  -3   1  11       11.04       11.16      0.25 o 
  -2   1  11        0.09        0.12      0.07 o 
  -1   1  11        8.60        8.62      0.21 o 
   0   1  11       58.08       59.45      0.81 o 
   1   1  11       64.75       61.13      0.95 o 
   2   1  11      619.14      652.02      8.04 o 
   3   1  11        4.73        3.19      0.22 o 
   4   1  11      526.92      532.03      8.84 o 
   5   1  11      313.26      293.86      5.98 o 
   6   1  11       16.46       13.12      0.81 o 
   7   1  11       16.81       17.65      1.31 o 
   8   1  11        0.35        1.08      0.77 o 
  -7   2  11        3.40        3.29      0.38 o 
  -6   2  11        0.38        0.67      0.23 o 
  -5   2  11        5.68        6.49      0.31 o 
  -4   2  11        8.14        6.63      0.22 o 
  -3   2  11       10.39        9.60      0.27 o 
  -2   2  11      150.06      137.66      1.78 o 
  -1   2  11       97.50       83.38      1.13 o 
   0   2  11        4.38        3.67      0.18 o 
   1   2  11      216.06      233.69      2.96 o 
   2   2  11      173.20      193.00      2.34 o 
   3   2  11       59.40       68.88      1.03 o 
   4   2  11      292.72      301.86      4.59 o 
   5   2  11       59.21       48.48      1.38 o 
   6   2  11        0.84        1.50      0.46 o 
   7   2  11       27.75       28.61      1.31 o 
   8   2  11        6.21        9.26      1.47 o 
   9   2  11        3.66        3.44      1.02 o 
  -6   3  11        0.11        0.13      0.23 o 
  -5   3  11        9.11        8.69      0.34 o 
  -4   3  11        1.38        1.27      0.15 o 
  -3   3  11       33.60       31.94      0.59 o 
  -2   3  11        0.55        0.90      0.12 o 
  -1   3  11        4.15        7.42      1.22 o 
   0   3  11       10.32       12.35      0.31 o 
   1   3  11      191.11      212.49      2.51 o 
   2   3  11       78.61       74.33      1.06 o 
   3   3  11       66.02       65.63      0.92 o 
   4   3  11        2.97        2.29      0.30 o 
   5   3  11       19.46       19.59      0.81 o 
   6   3  11       13.08       11.12      0.73 o 
   7   3  11        3.56        3.04      0.54 o 
   8   3  11        2.39        3.00      1.28 o 
   9   3  11        5.61        6.98      1.00 o 
  -5   4  11        0.60        0.45      0.22 o 
  -4   4  11        0.27        0.08      0.20 o 
  -3   4  11       13.54       11.58      0.45 o 
  -2   4  11        0.44        1.54      0.83 o 
  -1   4  11        5.94        7.81      0.81 o 
   0   4  11        2.70        2.41      0.18 o 
   1   4  11       62.88       58.82      0.86 o 
   2   4  11       21.47       18.30      0.36 o 
   3   4  11       61.17       62.15      1.11 o 
   4   4  11       24.88       22.21      0.65 o 
   5   4  11       26.39       19.22      0.79 o 
   6   4  11       35.19       34.07      1.13 o 
   7   4  11        5.70        6.30      0.84 o 
   8   4  11        0.43       -0.47      0.47 o 
   9   4  11       28.99       35.65      1.85 o 
  -4   5  11        2.22        3.46      0.30 o 
  -3   5  11        0.04        0.24      0.33 o 
  -2   5  11        8.85       10.44      0.46 o 
  -1   5  11        4.32        5.55      0.77 o 
   0   5  11       83.49       86.13      1.59 o 
   1   5  11      249.39      243.45      3.09 o 
   2   5  11       80.88       79.71      1.03 o 
   3   5  11      198.15      195.44      2.52 o 
   4   5  11      409.82      379.11      6.37 o 
   5   5  11      445.47      398.28      8.04 o 
   6   5  11       27.63       28.48      1.03 o 
   7   5  11       24.04       21.48      1.01 o 
   8   5  11        0.01       -0.67      1.09 o 
   9   5  11       11.56       13.06      1.79 o 
  -3   6  11        6.65        6.42      0.46 o 
  -2   6  11        9.79       10.07      0.84 o 
  -1   6  11        3.53        3.13      0.25 o 
   0   6  11       10.03        8.96      0.50 o 
   1   6  11       67.74       69.63      1.10 o 
   2   6  11       53.28       54.92      0.93 o 
   3   6  11       73.02       69.84      1.28 o 
   4   6  11      388.46      368.83      7.95 o 
   5   6  11       18.02       17.43      0.76 o 
   6   6  11        0.51        1.18      0.49 o 
   7   6  11        1.55        2.42      0.49 o 
   8   6  11        1.28        1.74      0.54 o 
   9   6  11       20.74       22.33      1.05 o 
  -2   7  11        1.19        1.68      0.26 o 
  -1   7  11       14.62       13.06      0.59 o 
   0   7  11        0.19        0.28      0.22 o 
   1   7  11       76.10       70.10      1.03 o 
   2   7  11        1.89        2.02      0.19 o 
   3   7  11        7.07        5.10      0.33 o 
   4   7  11        3.12        3.94      0.46 o 
   5   7  11       10.62       11.93      0.91 o 
   6   7  11        1.79        2.77      0.58 o 
   7   7  11        3.97        3.57      0.52 o 
   8   7  11        6.03        6.97      0.71 o 
   9   7  11       10.83       12.45      1.00 o 
  -1   8  11        0.14        0.03      0.31 o 
   0   8  11        0.01        0.09      0.22 o 
   1   8  11        0.23        0.61      0.15 o 
   2   8  11        4.52        5.68      0.34 o 
   3   8  11        1.06        1.56      0.23 o 
   4   8  11        2.41        4.50      0.33 o 
   5   8  11        3.58        4.29      0.44 o 
   6   8  11       14.83       13.98      0.69 o 
   7   8  11        5.21        5.21      0.61 o 
   8   8  11        0.89        0.16      0.49 o 
   9   8  11        0.04       -0.34      0.52 o 
   1   9  11       27.70       31.28      0.96 o 
   2   9  11        0.98        0.58      0.24 o 
   3   9  11       26.30       31.58      0.79 o 
   4   9  11        2.36        2.38      0.41 o 
   5   9  11        5.10        4.56      0.45 o 
   6   9  11        3.76        4.30      0.51 o 
   7   9  11        1.20        0.50      0.40 o 
   8   9  11        1.81        4.47      1.03 o 
   3  10  11        1.88        2.29      0.36 o 
   4  10  11        7.33        7.22      0.61 o 
   5  10  11        0.16        0.01      0.35 o 
   6  10  11        2.99        2.82      0.48 o 
  -6  -8  12        4.07        6.02      1.41 o 
  -5  -8  12        0.58       -0.51      0.90 o 
  -4  -8  12        3.34        1.66      0.81 o 
  -3  -8  12        0.96        0.83      0.72 o 
  -2  -8  12        1.58        1.60      0.81 o 
  -1  -8  12        5.94        7.58      1.09 o 
  -7  -7  12        0.49        0.90      1.02 o 
  -6  -7  12        2.49        2.43      1.15 o 
  -5  -7  12        2.37        2.93      1.41 o 
  -4  -7  12        0.89        0.58      0.63 o 
  -3  -7  12       11.78        9.80      1.00 o 
  -2  -7  12        5.72        6.06      0.91 o 
  -1  -7  12       30.21       29.67      1.73 o 
   0  -7  12        3.45        4.23      0.86 o 
   1  -7  12        0.05       -0.38      1.15 o 
  -8  -6  12        0.00        0.65      0.57 o 
  -7  -6  12        5.18        4.41      0.77 o 
  -6  -6  12        7.27        5.42      0.77 o 
  -5  -6  12        1.47        0.29      0.45 o 
  -4  -6  12        1.06        1.41      0.49 o 
  -3  -6  12        0.35       -0.03      0.58 o 
  -2  -6  12        7.44        7.81      1.22 o 
  -1  -6  12       24.26       19.02      1.27 o 
   0  -6  12       25.90       26.53      2.05 o 
   1  -6  12       10.49       12.66      1.22 o 
   2  -6  12       13.21       16.05      1.40 o 
   3  -6  12        1.17        0.77      1.15 o 
  -8  -5  12       14.06       17.34      1.16 o 
  -7  -5  12        4.28        3.91      0.60 o 
  -6  -5  12        0.02        0.47      0.52 o 
  -5  -5  12       37.95       44.66      1.71 o 
  -4  -5  12        3.20        3.59      0.52 o 
  -3  -5  12       46.79       51.14      1.50 o 
  -2  -5  12       15.03       12.89      0.81 o 
  -1  -5  12       30.05       27.35      1.44 o 
   0  -5  12       42.24       47.13      1.50 o 
   1  -5  12        2.28        1.41      0.63 o 
   2  -5  12        6.56        5.18      0.90 o 
   3  -5  12        9.10        9.66      1.13 o 
   4  -5  12        0.71        1.41      1.15 o 
  -8  -4  12        1.32        1.77      0.46 o 
  -7  -4  12        0.95        0.73      0.41 o 
  -6  -4  12        0.58        0.72      0.38 o 
  -5  -4  12        0.14        0.13      0.33 o 
  -4  -4  12       11.30       12.52      0.62 o 
  -3  -4  12       53.28       45.07      1.15 o 
  -2  -4  12       23.42       20.36      0.86 o 
  -1  -4  12       30.90       27.17      1.03 o 
   0  -4  12       32.99       27.78      1.03 o 
   1  -4  12       49.93       45.78      1.42 o 
   2  -4  12        1.45        0.83      0.70 o 
   3  -4  12        2.58        2.28      0.67 o 
   4  -4  12        4.87        5.05      0.96 o 
   5  -4  12        0.20       -0.38      1.15 o 
  -8  -3  12       17.72       19.65      1.02 o 
  -7  -3  12        7.84        7.58      0.53 o 
  -6  -3  12        0.26        0.25      0.28 o 
  -5  -3  12       33.14       28.67      0.88 o 
  -4  -3  12        6.23        5.36      0.42 o 
  -3  -3  12       39.90       36.12      1.48 o 
  -2  -3  12        0.02        0.09      0.23 o 
  -1  -3  12        7.48        9.36      0.87 o 
   0  -3  12      161.76      165.68      4.24 o 
   1  -3  12       59.18       58.59      1.62 o 
   2  -3  12      186.78      160.55      5.56 o 
   3  -3  12       25.51       18.82      1.27 o 
   4  -3  12       38.04       30.08      1.92 o 
   5  -3  12        2.92        4.13      0.86 o 
   6  -3  12        7.68        6.21      1.09 o 
  -8  -2  12        0.96        1.06      0.39 o 
  -7  -2  12        3.63        2.59      0.38 o 
  -6  -2  12       12.44       13.04      0.56 o 
  -5  -2  12        1.43        1.71      0.27 o 
  -4  -2  12        0.49        0.78      0.25 o 
  -3  -2  12      381.88      387.14      5.33 o 
  -2  -2  12       19.62       24.47      0.59 o 
  -1  -2  12        5.85        6.60      0.33 o 
   0  -2  12        7.19        7.98      0.46 o 
   1  -2  12      203.82      195.02      4.09 o 
   2  -2  12       93.04       76.18      1.92 o 
   3  -2  12        6.21        4.02      0.56 o 
   4  -2  12        0.93        1.40      0.46 o 
   5  -2  12        6.02        8.15      1.00 o 
   6  -2  12        2.44        3.14      0.86 o 
  -8  -1  12        0.10        0.25      0.37 o 
  -7  -1  12       12.86       10.59      0.56 o 
  -6  -1  12        6.87        6.34      0.38 o 
  -5  -1  12        6.99        8.53      0.39 o 
  -4  -1  12       64.61       59.18      1.28 o 
  -3  -1  12       27.86       31.25      0.74 o 
  -2  -1  12       91.78       79.35      1.11 o 
  -1  -1  12        0.09        0.16      0.16 o 
   0  -1  12      262.79      257.66      3.34 o 
   1  -1  12        1.55        0.98      0.22 o 
   2  -1  12        5.67        5.23      0.48 o 
   3  -1  12       24.88       17.58      0.64 o 
   4  -1  12        8.78        9.09      0.68 o 
   5  -1  12        0.31        0.88      0.58 o 
   6  -1  12        2.69        2.79      0.77 o 
   7  -1  12        3.41        6.76      1.54 o 
  -7   0  12        1.13        0.82      0.32 o 
  -6   0  12       58.59       53.57      1.01 o 
  -5   0  12        0.62        0.24      0.20 o 
  -4   0  12       20.07       21.71      0.48 o 
  -3   0  12       49.17       51.02      0.80 o 
  -2   0  12       13.64       14.59      0.37 o 
  -1   0  12       86.50       96.23      1.18 o 
   0   0  12       84.03       86.70      1.04 o 
   1   0  12       10.56        9.83      0.34 o 
   2   0  12       65.95       66.54      1.12 o 
   3   0  12       46.13       47.27      1.09 o 
   4   0  12        0.13        1.04      0.55 o 
   5   0  12        4.61        4.67      0.92 o 
   6   0  12        0.15        0.65      0.58 o 
   7   0  12        8.16        8.85      1.04 o 
   8   0  12        0.06        0.70      0.72 o 
  -7   1  12        1.54        1.64      0.35 o 
  -6   1  12       10.14        7.97      0.40 o 
  -5   1  12        2.71        2.71      0.24 o 
  -4   1  12       28.46       27.31      0.47 o 
  -3   1  12        2.00        2.12      0.14 o 
  -2   1  12       16.25       14.63      0.29 o 
  -1   1  12       45.65       51.80      0.90 o 
   0   1  12       20.68       21.10      0.40 o 
   1   1  12       90.44       92.92      1.32 o 
   2   1  12        3.31        5.58      0.26 o 
   3   1  12      108.77      104.68      2.00 o 
   4   1  12        1.84        3.42      0.46 o 
   5   1  12       68.61       63.27      1.72 o 
   6   1  12        5.63        5.99      0.67 o 
   7   1  12        4.98        2.57      1.41 o 
   8   1  12        8.52        8.55      1.09 o 
  -6   2  12        3.55        3.25      0.29 o 
  -5   2  12        3.46        3.22      0.29 o 
  -4   2  12        5.97        6.42      0.22 o 
  -3   2  12       10.04        8.90      0.26 o 
  -2   2  12        0.13        0.40      0.11 o 
  -1   2  12       32.27       27.84      0.52 o 
   0   2  12       39.73       44.90      0.63 o 
   1   2  12        0.99        1.52      0.14 o 
   2   2  12        5.01        6.05      0.28 o 
   3   2  12      344.42      353.24      4.85 o 
   4   2  12       16.38       14.60      0.89 o 
   5   2  12      160.73      163.37      3.55 o 
   6   2  12        0.67        0.50      0.41 o 
   7   2  12       14.07       14.34      1.02 o 
   8   2  12        0.61        1.73      0.72 o 
   9   2  12        2.27        4.48      1.00 o 
  -6   3  12        2.20        1.44      0.26 o 
  -5   3  12        0.57        0.41      0.16 o 
  -4   3  12       18.58       13.30      0.29 o 
  -3   3  12        3.54        2.70      0.18 o 
  -2   3  12      184.33      170.61      5.61 o 
  -1   3  12       36.42       32.10      0.88 o 
   0   3  12       10.21       13.64      0.32 o 
   1   3  12        1.32        0.96      0.11 o 
   2   3  12       71.40       73.72      1.15 o 
   3   3  12       34.48       32.57      0.61 o 
   4   3  12      107.02       98.73      2.34 o 
   5   3  12       22.89       21.33      0.84 o 
   6   3  12        0.35       -0.39      0.39 o 
   7   3  12        0.61        0.81      0.44 o 
   8   3  12        2.83        2.03      0.77 o 
   9   3  12       12.09       10.51      1.22 o 
  -5   4  12        5.13        5.94      0.34 o 
  -4   4  12        2.52        3.47      0.24 o 
  -3   4  12        2.91        2.78      0.21 o 
  -2   4  12       27.31       24.59      1.31 o 
  -1   4  12        4.66        4.31      0.72 o 
   0   4  12        8.56        8.28      0.33 o 
   1   4  12        3.18        3.53      0.18 o 
   2   4  12       46.49       52.96      0.80 o 
   3   4  12       71.53       73.66      1.17 o 
   4   4  12        0.11        0.43      0.30 o 
   5   4  12       13.91       14.96      1.28 o 
   6   4  12        0.03        0.64      0.45 o 
   7   4  12        0.01       -0.31      0.49 o 
   8   4  12       18.84       19.66      1.35 o 
   9   4  12        0.03       -0.38      0.90 o 
  -4   5  12        0.58        0.23      0.26 o 
  -3   5  12        0.84        0.81      0.31 o 
  -2   5  12        3.03        1.51      0.67 o 
  -1   5  12        0.08        0.79      0.58 o 
   0   5  12        6.61        5.35      0.25 o 
   1   5  12       37.12       39.70      0.70 o 
   2   5  12      149.78      142.79      1.85 o 
   3   5  12      178.89      189.58      2.92 o 
   4   5  12       54.64       59.42      1.47 o 
   5   5  12       45.66       48.80      1.38 o 
   6   5  12       53.02       49.80      2.56 o 
   7   5  12        6.69        7.43      0.81 o 
   8   5  12        3.90        4.98      0.77 o 
   9   5  12        0.04        0.13      1.15 o 
  -3   6  12        1.48        1.59      0.19 o 
  -2   6  12       38.06       36.71      2.05 o 
  -1   6  12       55.75       54.41      1.14 o 
   0   6  12        8.21       10.50      0.54 o 
   1   6  12       21.01       20.45      0.53 o 
   2   6  12        6.49        6.87      0.24 o 
   3   6  12       13.60       13.58      0.41 o 
   4   6  12      117.42      113.77      2.14 o 
   5   6  12       17.72       14.72      0.73 o 
   6   6  12       38.45       32.92      1.16 o 
   7   6  12       19.02       20.55      1.01 o 
   8   6  12        0.12        0.75      0.57 o 
   9   6  12        0.03        0.07      1.02 o 
  -2   7  12        9.88        9.13      0.55 o 
  -1   7  12       17.83       14.12      0.99 o 
   0   7  12        2.41        2.43      0.22 o 
   1   7  12       27.95       27.41      0.48 o 
   2   7  12        0.08       -0.06      0.16 o 
   3   7  12        7.85        8.58      0.40 o 
   4   7  12        0.18        0.83      0.26 o 
   5   7  12       87.43       88.73      2.12 o 
   6   7  12        0.28        0.49      0.49 o 
   7   7  12       25.03       22.84      1.03 o 
   8   7  12        1.74        1.56      0.49 o 
   9   7  12        0.10        1.18      1.28 o 
  -1   8  12        7.05        5.74      0.45 o 
   0   8  12       14.83       13.34      0.73 o 
   1   8  12        1.30        1.52      0.22 o 
   2   8  12        0.21       -0.05      0.17 o 
   3   8  12       10.21       10.16      0.42 o 
   4   8  12        0.06        0.08      0.23 o 
   5   8  12       26.43       26.84      0.85 o 
   6   8  12        5.00        5.88      0.51 o 
   7   8  12        1.80        4.05      0.80 o 
   8   8  12        3.22        2.96      0.59 o 
   1   9  12        0.30        0.30      0.30 o 
   2   9  12        5.08        4.37      0.31 o 
   3   9  12       35.91       43.66      0.95 o 
   4   9  12        0.31        0.21      0.27 o 
   5   9  12       37.84       44.87      1.20 o 
   6   9  12        1.77        2.71      0.46 o 
   7   9  12       16.89       18.41      1.01 o 
   8   9  12        4.70        6.44      1.02 o 
   5  10  12        0.35        0.74      0.38 o 
  -5  -8  13        3.59        2.05      1.28 o 
  -4  -8  13       10.41       11.85      1.18 o 
  -3  -8  13        3.71        5.61      1.00 o 
  -2  -8  13        0.02       -0.38      0.90 o 
  -7  -7  13        1.02        2.05      1.15 o 
  -6  -7  13        0.05        0.77      1.02 o 
  -5  -7  13        2.22        2.69      1.15 o 
  -4  -7  13        0.45        1.43      0.67 o 
  -3  -7  13       12.16       11.54      1.09 o 
  -2  -7  13        0.28        0.02      0.58 o 
  -1  -7  13        0.00        0.58      1.02 o 
   0  -7  13        0.60        1.55      0.83 o 
  -7  -6  13        3.43        3.60      0.69 o 
  -6  -6  13        8.52        9.38      1.09 o 
  -5  -6  13       59.49       55.16      2.03 o 
  -4  -6  13       34.55       27.36      1.13 o 
  -3  -6  13        0.01        0.17      0.43 o 
  -2  -6  13        5.67        5.68      0.86 o 
  -1  -6  13       12.23       11.87      1.09 o 
   0  -6  13        1.52        1.79      0.72 o 
   1  -6  13       12.22       12.37      1.22 o 
   2  -6  13        0.13        0.48      0.90 o 
  -8  -5  13        0.93        2.06      0.63 o 
  -7  -5  13       14.14       14.30      0.96 o 
  -6  -5  13       25.99       30.79      1.23 o 
  -5  -5  13       98.16       96.38      3.14 o 
  -4  -5  13       68.68       66.81      2.26 o 
  -3  -5  13       17.16       15.09      0.88 o 
  -2  -5  13      128.32      118.27      2.78 o 
  -1  -5  13        0.47        0.93      0.78 o 
   0  -5  13       36.89       36.35      1.72 o 
   1  -5  13       44.54       45.11      1.94 o 
   2  -5  13        2.30        4.10      0.81 o 
   3  -5  13        1.81        1.92      0.81 o 
  -8  -4  13        3.16        1.94      0.58 o 
  -7  -4  13        1.45        2.27      0.50 o 
  -6  -4  13        9.99       12.28      0.71 o 
  -5  -4  13        3.44        3.12      0.41 o 
  -4  -4  13       25.86       25.84      1.23 o 
  -3  -4  13       11.80       12.36      0.65 o 
  -2  -4  13      113.43      108.12      2.53 o 
  -1  -4  13       16.98       15.72      0.86 o 
   0  -4  13       18.33       15.62      0.85 o 
   1  -4  13        0.88        0.53      0.41 o 
   2  -4  13        0.56        0.89      0.96 o 
   3  -4  13        1.05        0.32      0.67 o 
   4  -4  13        0.22        1.18      0.77 o 
  -8  -3  13        0.12       -0.12      0.38 o 
  -7  -3  13       11.29       12.33      0.64 o 
  -6  -3  13       19.80       21.82      0.86 o 
  -5  -3  13        3.94        2.53      0.41 o 
  -4  -3  13        3.50        4.82      0.44 o 
  -3  -3  13       17.37       13.63      0.54 o 
  -2  -3  13        5.69        5.29      0.39 o 
  -1  -3  13        1.74        1.52      0.37 o 
   0  -3  13       15.23       16.64      0.81 o 
   1  -3  13        0.07        0.30      0.39 o 
   2  -3  13       42.61       38.23      1.30 o 
   3  -3  13        5.46        5.91      0.81 o 
   4  -3  13       23.39       22.17      1.60 o 
   5  -3  13        0.42        0.26      0.72 o 
  -8  -2  13        3.28        4.04      0.49 o 
  -7  -2  13        8.08        7.02      0.51 o 
  -6  -2  13       23.22       23.14      0.96 o 
  -5  -2  13       12.40       10.93      0.58 o 
  -4  -2  13       46.27       53.43      1.10 o 
  -3  -2  13       25.88       24.84      0.78 o 
  -2  -2  13       69.74       66.07      1.16 o 
  -1  -2  13      200.73      201.49      2.91 o 
   0  -2  13        4.88        4.54      0.41 o 
   1  -2  13        5.94        6.14      0.54 o 
   2  -2  13        3.07        2.51      0.47 o 
   3  -2  13       53.91       50.04      1.50 o 
   4  -2  13       17.30       18.63      1.34 o 
   5  -2  13        8.66        8.52      1.00 o 
   6  -2  13        0.88        0.00      0.72 o 
  -7  -1  13        1.25        1.59      0.47 o 
  -6  -1  13       14.34       14.34      0.61 o 
  -5  -1  13       20.65       21.29      0.64 o 
  -4  -1  13      136.39      123.24      2.65 o 
  -3  -1  13       51.75       49.76      1.13 o 
  -2  -1  13      506.99      485.52      7.22 o 
  -1  -1  13       38.61       41.99      0.80 o 
   0  -1  13      229.58      222.47      4.44 o 
   1  -1  13       93.75       88.86      1.77 o 
   2  -1  13        8.33       10.57      0.56 o 
   3  -1  13       51.65       50.55      1.18 o 
   4  -1  13        0.29        0.05      0.65 o 
   5  -1  13        1.57        0.62      0.58 o 
   6  -1  13        6.43        9.28      1.09 o 
   7  -1  13        1.12        1.76      0.83 o 
  -7   0  13       22.10       25.30      0.83 o 
  -6   0  13        0.13        0.14      0.25 o 
  -5   0  13        5.78        4.85      0.37 o 
  -4   0  13       22.79       23.25      0.55 o 
  -3   0  13        4.03        2.85      0.25 o 
  -2   0  13       32.40       37.05      0.68 o 
  -1   0  13        4.66        4.23      0.24 o 
   0   0  13       60.78       57.42      0.88 o 
   1   0  13       17.10       18.14      0.55 o 
   2   0  13        0.43        0.38      0.23 o 
   3   0  13        1.18        2.71      0.32 o 
   4   0  13       33.67       33.06      1.73 o 
   5   0  13        0.01       -0.24      0.39 o 
   6   0  13        4.02        6.95      0.91 o 
   7   0  13        6.42        7.27      1.09 o 
  -7   1  13        8.00        7.95      0.49 o 
  -6   1  13        1.52        1.07      0.24 o 
  -5   1  13        0.87        0.55      0.19 o 
  -4   1  13        7.07        7.36      0.28 o 
  -3   1  13        8.89        8.03      0.24 o 
  -2   1  13       45.36       46.27      0.70 o 
  -1   1  13       12.14        9.66      0.27 o 
   0   1  13       18.34       17.45      0.39 o 
   1   1  13       27.66       30.05      0.57 o 
   2   1  13      238.36      248.07      3.86 o 
   3   1  13      410.36      403.94      6.81 o 
   4   1  13       55.87       52.22      1.45 o 
   5   1  13        6.11        7.34      0.64 o 
   6   1  13       16.35       15.33      0.93 o 
   7   1  13        0.23       -0.13      0.63 o 
   8   1  13        0.02       -0.51      0.63 o 
  -6   2  13        4.89        5.20      0.33 o 
  -5   2  13        0.90        0.18      0.17 o 
  -4   2  13       11.04       10.51      0.37 o 
  -3   2  13       26.08       22.49      0.41 o 
  -2   2  13       31.42       29.23      0.50 o 
  -1   2  13       33.05       27.44      0.47 o 
   0   2  13        1.51        2.98      0.18 o 
   1   2  13      164.66      155.30      2.20 o 
   2   2  13      232.08      238.86      3.34 o 
   3   2  13       44.49       44.92      0.92 o 
   4   2  13        0.94        0.82      0.27 o 
   5   2  13       18.19       17.28      0.88 o 
   6   2  13        0.09        0.81      0.50 o 
   7   2  13        0.46       -0.42      0.43 o 
   8   2  13        3.76        3.93      0.86 o 
  -5   3  13        0.13        0.33      0.21 o 
  -4   3  13        3.10        2.81      0.17 o 
  -3   3  13       16.93       14.58      0.50 o 
  -2   3  13       19.19       13.34      0.53 o 
  -1   3  13       14.51       16.99      0.61 o 
   0   3  13      161.87      151.26      2.16 o 
   1   3  13       42.82       49.27      0.74 o 
   2   3  13       35.22       34.79      0.92 o 
   3   3  13        2.81        3.19      0.44 o 
   4   3  13       27.49       24.06      0.71 o 
   5   3  13        7.56        5.89      0.90 o 
   6   3  13       36.48       34.44      2.62 o 
   7   3  13       27.53       28.47      1.40 o 
   8   3  13        0.03       -0.90      0.90 o 
   9   3  13        2.53        1.02      1.15 o 
  -5   4  13        3.15        2.88      0.39 o 
  -4   4  13        0.75        0.94      0.18 o 
  -3   4  13        1.83        1.98      0.15 o 
  -2   4  13        0.82        0.51      0.63 o 
  -1   4  13       13.27       11.05      0.95 o 
   0   4  13       13.98       14.90      0.48 o 
   1   4  13       12.81       12.00      0.26 o 
   2   4  13        0.17        0.34      0.14 o 
   3   4  13      135.68      126.45      2.08 o 
   4   4  13       42.99       38.26      1.08 o 
   5   4  13       18.23       20.38      1.04 o 
   6   4  13        0.04       -0.38      0.49 o 
   7   4  13        5.02        4.92      0.77 o 
   8   4  13       13.19       16.78      1.22 o 
   9   4  13        0.38        1.02      1.15 o 
  -4   5  13        0.42        0.54      0.16 o 
  -3   5  13        1.08        0.71      0.33 o 
  -2   5  13        2.32        2.47      1.28 o 
  -1   5  13        7.36        6.86      0.86 o 
   0   5  13        3.22        2.57      0.17 o 
   1   5  13        0.02        0.16      0.09 o 
   2   5  13      162.50      154.53      2.16 o 
   3   5  13      193.60      183.56      3.23 o 
   4   5  13        0.00        0.81      0.32 o 
   5   5  13      233.67      215.41      5.43 o 
   6   5  13        8.73       13.70      1.00 o 
   7   5  13       98.80       98.47      3.65 o 
   8   5  13        3.55        4.11      0.80 o 
   9   5  13        0.11       -0.38      1.15 o 
  -3   6  13        2.75        2.21      0.37 o 
  -2   6  13        3.35        2.59      0.46 o 
  -1   6  13       13.70       15.79      1.31 o 
   0   6  13        4.05        4.97      0.26 o 
   1   6  13        2.01        2.09      0.22 o 
   2   6  13       56.10       56.50      0.88 o 
   3   6  13       36.73       33.23      0.81 o 
   4   6  13        0.22       -0.17      0.46 o 
   5   6  13       17.69       15.27      0.76 o 
   6   6  13       63.56       68.52      1.88 o 
   7   6  13        0.22        0.70      0.54 o 
   8   6  13        0.06        0.38      0.63 o 
   9   6  13        6.63        8.74      1.73 o 
  -2   7  13        5.69        5.18      0.59 o 
  -1   7  13       54.57       55.44      1.32 o 
   0   7  13       21.81       20.64      0.62 o 
   1   7  13       15.86       17.76      0.37 o 
   2   7  13       65.13       58.83      1.12 o 
   3   7  13        0.44        0.74      0.26 o 
   4   7  13        4.25        4.32      0.33 o 
   5   7  13        2.04        0.68      0.37 o 
   6   7  13        4.47        3.78      0.52 o 
   7   7  13       17.43       20.38      1.36 o 
   8   7  13        0.49        0.97      0.80 o 
   9   7  13       18.88       20.98      1.20 o 
   0   8  13        4.70        5.55      0.34 o 
   1   8  13        5.36        5.07      0.52 o 
   2   8  13        4.65        4.28      0.25 o 
   3   8  13        0.16        0.10      0.20 o 
   4   8  13        2.81        3.24      0.33 o 
   5   8  13        0.36        0.01      0.30 o 
   6   8  13        4.90        6.92      0.96 o 
   7   8  13        0.34        0.43      0.40 o 
   8   8  13        2.18        2.20      0.53 o 
   2   9  13        0.03        0.22      0.26 o 
   3   9  13       10.18       11.12      0.40 o 
   4   9  13        4.74        5.50      0.40 o 
   5   9  13       21.98       26.26      1.26 o 
   6   9  13        0.06        0.69      0.40 o 
   7   9  13        8.41       11.82      0.86 o 
  -6  -7  14        5.93        5.50      1.41 o 
  -5  -7  14        4.05        4.61      1.28 o 
  -4  -7  14        0.15       -1.02      1.02 o 
  -3  -7  14        6.89        7.46      1.04 o 
  -2  -7  14        0.40        0.26      0.63 o 
  -1  -7  14        5.48        6.48      1.00 o 
   0  -7  14        0.09        0.39      0.71 o 
  -7  -6  14        0.77        1.49      0.95 o 
  -6  -6  14        0.17        0.44      0.77 o 
  -5  -6  14        0.09        0.17      0.58 o 
  -4  -6  14       15.41       14.71      2.94 o 
  -3  -6  14        5.59        7.80      0.74 o 
  -2  -6  14        8.46        7.34      0.95 o 
  -1  -6  14        5.67        5.05      2.24 o 
   0  -6  14        1.41        0.78      0.83 o 
   1  -6  14        7.60        7.10      1.04 o 
   2  -6  14       22.35       28.60      1.76 o 
  -7  -5  14        4.53        5.29      1.19 o 
  -6  -5  14       26.01       28.69      1.24 o 
  -5  -5  14       12.61       13.41      1.04 o 
  -4  -5  14      106.83      106.42      4.48 o 
  -3  -5  14       10.87        8.87      0.75 o 
  -2  -5  14        0.16        0.04      0.43 o 
  -1  -5  14        1.93        1.55      0.55 o 
   0  -5  14       42.52       38.44      1.76 o 
   1  -5  14        7.20        9.33      1.04 o 
   2  -5  14        5.94        4.68      0.91 o 
   3  -5  14        1.33        0.45      0.77 o 
  -7  -4  14       22.19       25.06      1.03 o 
  -6  -4  14        0.12       -0.03      0.40 o 
  -5  -4  14        1.09        1.21      0.41 o 
  -4  -4  14        6.55        5.91      0.54 o 
  -3  -4  14        7.76        7.14      0.76 o 
  -2  -4  14        0.02        0.66      0.41 o 
  -1  -4  14       30.37       27.60      1.08 o 
   0  -4  14       16.13       14.85      1.30 o 
   1  -4  14        3.28        4.70      0.61 o 
   2  -4  14        1.52        0.18      0.67 o 
   3  -4  14        6.85        6.92      0.95 o 
   4  -4  14        7.70        9.49      1.34 o 
  -7  -3  14        1.57        2.05      0.46 o 
  -6  -3  14       33.77       35.35      1.10 o 
  -5  -3  14       14.33       14.64      0.72 o 
  -4  -3  14       17.78       15.86      0.73 o 
  -3  -3  14       66.63       62.57      1.25 o 
  -2  -3  14        0.42        0.70      0.39 o 
  -1  -3  14        3.59        3.43      0.49 o 
   0  -3  14      131.50      116.41      2.68 o 
   1  -3  14       26.76       25.29      1.03 o 
   2  -3  14        5.31        7.47      0.68 o 
   3  -3  14        1.64        1.54      0.63 o 
   4  -3  14        1.31        0.44      0.67 o 
   5  -3  14        3.09        4.89      1.00 o 
  -7  -2  14        3.95        4.21      0.46 o 
  -6  -2  14        1.24        1.59      0.36 o 
  -5  -2  14        0.59        0.58      0.32 o 
  -4  -2  14        0.69        0.48      0.30 o 
  -3  -2  14        0.89        1.41      0.32 o 
  -2  -2  14       22.49       23.71      0.76 o 
  -1  -2  14      367.30      353.00      5.39 o 
   0  -2  14       26.70       23.47      1.27 o 
   1  -2  14        5.33        3.36      0.41 o 
   2  -2  14        9.28        5.76      0.46 o 
   3  -2  14        0.02        0.32      0.43 o 
   4  -2  14        0.00        1.28      0.77 o 
   5  -2  14        1.33        0.79      0.77 o 
   6  -2  14        2.59        1.39      0.80 o 
  -7  -1  14        3.79        3.44      0.45 o 
  -6  -1  14        0.75        0.14      0.30 o 
  -5  -1  14        2.97        3.18      0.29 o 
  -4  -1  14        2.55        2.33      0.30 o 
  -3  -1  14       67.37       70.39      1.34 o 
  -2  -1  14      202.04      193.09      3.37 o 
  -1  -1  14       74.57       77.20      1.42 o 
   0  -1  14       40.08       38.68      0.88 o 
   1  -1  14        1.01       -0.07      0.30 o 
   2  -1  14      117.76      125.74      2.43 o 
   3  -1  14        9.87       10.28      0.57 o 
   4  -1  14        0.29        0.91      0.45 o 
   5  -1  14       13.28       10.16      1.04 o 
   6  -1  14        2.42        4.07      1.47 o 
   7  -1  14        0.22        0.87      0.83 o 
  -7   0  14        0.05       -0.43      0.57 o 
  -6   0  14        1.40        1.30      0.27 o 
  -5   0  14        6.53        8.31      0.42 o 
  -4   0  14        1.28        0.78      0.21 o 
  -3   0  14        3.70        3.32      0.29 o 
  -2   0  14        5.96        5.87      0.31 o 
  -1   0  14        0.10        0.57      0.20 o 
   0   0  14       20.30       18.61      0.62 o 
   1   0  14       11.88       12.72      0.50 o 
   2   0  14       16.30       17.85      0.76 o 
   3   0  14       10.18        8.59      0.76 o 
   4   0  14        1.28        1.21      0.49 o 
   5   0  14       27.35       27.85      1.16 o 
   6   0  14        0.14       -0.40      0.58 o 
   7   0  14        2.48        0.78      0.96 o 
  -6   1  14        0.42        0.69      0.24 o 
  -5   1  14        4.23        4.57      0.29 o 
  -4   1  14        7.21        7.68      0.31 o 
  -3   1  14        2.67        2.18      0.17 o 
  -2   1  14      114.81      110.95      1.53 o 
  -1   1  14        0.37        0.71      0.15 o 
   0   1  14       17.91       18.33      0.40 o 
   1   1  14      220.54      216.80      3.77 o 
   2   1  14      237.44      227.20      3.95 o 
   3   1  14      143.32      127.49      2.40 o 
   4   1  14      116.33      112.13      2.61 o 
   5   1  14        0.87        0.77      0.44 o 
   6   1  14       20.59       16.55      0.98 o 
   7   1  14        2.31        2.39      1.22 o 
   8   1  14        3.86        2.89      1.47 o 
  -6   2  14        7.72        7.24      0.36 o 
  -5   2  14        0.38        0.75      0.20 o 
  -4   2  14       16.97       19.28      0.61 o 
  -3   2  14        7.98        5.75      0.20 o 
  -2   2  14        3.78        4.73      0.19 o 
  -1   2  14      103.58       93.26      1.29 o 
   0   2  14       85.04       80.20      1.14 o 
   1   2  14       13.56       12.02      0.40 o 
   2   2  14        5.56        5.63      0.83 o 
   3   2  14      102.96       99.18      2.85 o 
   4   2  14       90.88       92.37      2.08 o 
   5   2  14      112.24      111.77      3.25 o 
   6   2  14        5.36        4.85      0.77 o 
   7   2  14       45.13       47.29      2.05 o 
   8   2  14        0.01        0.64      1.02 o 
  -5   3  14        0.02       -0.05      0.26 o 
  -4   3  14        6.83        7.24      0.29 o 
  -3   3  14       30.30       26.76      0.53 o 
  -2   3  14       31.06       28.53      0.60 o 
  -1   3  14      181.73      174.44      3.05 o 
   0   3  14      152.67      138.08      1.69 o 
   1   3  14        1.36        0.56      0.17 o 
   2   3  14       26.32       25.31      0.63 o 
   3   3  14       49.67       48.70      1.10 o 
   4   3  14        4.56        5.10      0.52 o 
   5   3  14        2.79        1.41      0.54 o 
   6   3  14        2.15        1.92      0.63 o 
   7   3  14        3.69        3.87      1.28 o 
   8   3  14        6.80        4.74      1.28 o 
  -4   4  14        2.35        2.47      0.23 o 
  -3   4  14        8.47        8.69      0.42 o 
  -2   4  14        2.79        2.15      0.61 o 
  -1   4  14        9.19        8.62      0.68 o 
   0   4  14       11.52       10.90      0.47 o 
   1   4  14       15.97       14.21      0.35 o 
   2   4  14       20.08       20.28      0.77 o 
   3   4  14        2.45        4.00      0.35 o 
   4   4  14        5.48        4.78      0.40 o 
   5   4  14       65.06       68.67      2.17 o 
   6   4  14        6.52        7.17      0.81 o 
   7   4  14       16.05       19.35      1.31 o 
   8   4  14        3.67        6.08      0.95 o 
  -3   5  14        7.56        9.36      0.35 o 
  -2   5  14        1.51       -0.19      0.63 o 
  -1   5  14        0.06       -0.54      0.54 o 
   0   5  14        1.20        0.92      0.19 o 
   1   5  14       23.15       21.32      0.46 o 
   2   5  14        1.46        1.42      0.18 o 
   3   5  14      117.80      111.53      2.08 o 
   4   5  14      223.12      205.53      6.66 o 
   5   5  14       24.47       30.89      1.31 o 
   6   5  14       46.42       45.58      2.11 o 
   7   5  14       36.88       35.14      1.63 o 
   8   5  14       24.78       28.07      1.53 o 
   9   5  14       13.71       16.38      2.05 o 
  -2   6  14        1.88        2.18      0.81 o 
  -1   6  14       18.12       18.51      1.36 o 
   0   6  14        1.19        1.67      0.19 o 
   1   6  14       28.68       27.40      0.65 o 
   2   6  14        3.33        2.52      0.27 o 
   3   6  14       13.93       13.60      0.59 o 
   4   6  14       33.86       29.71      0.93 o 
   5   6  14       26.14       29.12      1.34 o 
   6   6  14       23.90       21.34      1.41 o 
   7   6  14       28.51       24.45      1.40 o 
   8   6  14       33.48       36.28      1.76 o 
  -1   7  14       10.37       10.13      0.63 o 
   0   7  14       16.07       12.70      0.48 o 
   1   7  14        0.60        0.31      0.15 o 
   2   7  14        0.04        0.17      0.24 o 
   3   7  14        3.06        2.70      0.30 o 
   4   7  14        5.21        4.78      0.44 o 
   5   7  14        0.05       -0.40      0.40 o 
   6   7  14        5.10        5.37      0.72 o 
   7   7  14        0.07       -0.54      0.54 o 
   8   7  14        0.46        0.29      0.67 o 
   0   8  14        0.25       -0.05      0.19 o 
   1   8  14        3.86        4.40      0.30 o 
   2   8  14        1.64        0.80      0.23 o 
   3   8  14       17.52       19.07      0.78 o 
   4   8  14       13.24       12.78      0.59 o 
   5   8  14        3.52        4.04      0.49 o 
   6   8  14        0.34        0.68      0.44 o 
   7   8  14        0.20        0.37      0.40 o 
   8   8  14        8.06       10.68      1.09 o 
   3   9  14       15.79       17.07      0.61 o 
   4   9  14        0.41        0.87      0.29 o 
   5   9  14       21.15       24.89      0.84 o 
   6   9  14        0.09        0.85      0.40 o 
  -5  -7  15        0.43        1.54      1.02 o 
  -4  -7  15        0.34        0.38      1.02 o 
  -3  -7  15        0.94        0.38      1.02 o 
  -2  -7  15        0.53        1.08      1.02 o 
  -1  -7  15        0.25        0.32      0.90 o 
  -6  -6  15       13.87       12.32      1.24 o 
  -5  -6  15        8.09        9.17      1.04 o 
  -4  -6  15        3.10        2.53      0.83 o 
  -3  -6  15        6.68        6.31      0.86 o 
  -2  -6  15        7.03       10.12      1.22 o 
  -1  -6  15        1.27        2.18      0.72 o 
   0  -6  15        3.07        4.69      0.95 o 
   1  -6  15       13.06       12.48      1.27 o 
  -7  -5  15        7.11        7.29      0.81 o 
  -6  -5  15       21.51       18.63      1.13 o 
  -5  -5  15        0.85        1.02      0.54 o 
  -4  -5  15        3.66        2.64      0.83 o 
  -3  -5  15        0.09       -0.32      0.54 o 
  -2  -5  15        1.51        2.16      0.61 o 
  -1  -5  15       22.53       22.39      1.10 o 
   0  -5  15       19.92       19.28      1.40 o 
   1  -5  15       28.64       34.99      1.76 o 
   2  -5  15       13.38       13.76      1.54 o 
  -7  -4  15        0.06        0.64      0.53 o 
  -6  -4  15        3.45        4.38      0.54 o 
  -5  -4  15       22.69       23.10      0.92 o 
  -4  -4  15       28.89       34.73      1.07 o 
  -3  -4  15        5.28        5.43      0.67 o 
  -2  -4  15        0.01       -0.45      0.45 o 
  -1  -4  15       21.54       21.69      1.03 o 
   0  -4  15        8.68        8.83      0.84 o 
   1  -4  15       21.04       22.78      1.13 o 
   2  -4  15        9.26        9.46      1.13 o 
   3  -4  15        1.95        0.92      0.77 o 
   4  -4  15        2.50        5.44      1.00 o 
  -7  -3  15        3.90        4.50      0.55 o 
  -6  -3  15        0.39        0.73      0.42 o 
  -5  -3  15        0.32       -0.33      0.33 o 
  -4  -3  15       36.65       37.26      0.93 o 
  -3  -3  15        1.83        1.41      0.37 o 
  -2  -3  15        0.57        0.61      0.41 o 
  -1  -3  15      128.76      125.16      2.88 o 
   0  -3  15        6.32        5.71      0.58 o 
   1  -3  15       22.59       18.53      0.96 o 
   2  -3  15        0.66       -0.41      0.41 o 
   3  -3  15        3.43        4.44      0.91 o 
   4  -3  15        0.06        0.77      1.15 o 
   5  -3  15        3.11        4.39      0.98 o 
  -7  -2  15        0.91        0.63      0.36 o 
  -6  -2  15        0.01       -0.32      0.32 o 
  -5  -2  15       27.69       27.91      0.93 o 
  -4  -2  15       21.75       19.18      0.66 o 
  -3  -2  15        0.87        0.60      0.33 o 
  -2  -2  15        0.61        0.08      0.29 o 
  -1  -2  15        5.14        5.37      0.54 o 
   0  -2  15       87.15       86.01      2.09 o 
   1  -2  15      246.08      235.30      4.24 o 
   2  -2  15        1.13        2.13      0.42 o 
   3  -2  15       30.81       26.18      1.10 o 
   4  -2  15        0.64        1.53      1.09 o 
   5  -2  15        4.01        3.26      1.79 o 
  -7  -1  15        1.57        1.24      0.37 o 
  -6  -1  15        0.03       -0.29      0.30 o 
  -5  -1  15        3.17        2.67      0.37 o 
  -4  -1  15       14.70       15.60      0.56 o 
  -3  -1  15       55.93       54.10      1.11 o 
  -2  -1  15       87.15       81.08      1.85 o 
  -1  -1  15       60.10       61.18      1.20 o 
   0  -1  15      229.17      218.85      4.51 o 
   1  -1  15       90.51       89.98      2.14 o 
   2  -1  15       67.28       72.07      1.59 o 
   3  -1  15        0.00       -0.02      0.41 o 
   4  -1  15       12.21       11.15      1.06 o 
   5  -1  15        2.20        2.84      1.73 o 
   6  -1  15        0.69        0.19      1.02 o 
  -6   0  15        2.79        2.91      0.37 o 
  -5   0  15        5.03        5.49      0.35 o 
  -4   0  15       16.48       16.85      0.55 o 
  -3   0  15        9.92        9.01      0.44 o 
  -2   0  15        0.76        0.79      0.25 o 
  -1   0  15       16.72       17.21      0.57 o 
   0   0  15        1.12        0.97      0.30 o 
   1   0  15        8.44       10.06      0.56 o 
   2   0  15        0.11        0.14      0.34 o 
   3   0  15       21.29       19.12      0.74 o 
   4   0  15        0.96        0.55      0.44 o 
   5   0  15        1.24        0.86      0.49 o 
   6   0  15        5.09        7.32      1.00 o 
   7   0  15        0.35        0.06      0.72 o 
  -6   1  15        5.26        6.97      0.39 o 
  -5   1  15        1.02        0.70      0.22 o 
  -4   1  15        0.66        0.33      0.18 o 
  -3   1  15       14.70       13.98      0.48 o 
  -2   1  15        1.37        1.19      0.19 o 
  -1   1  15       10.14        9.48      0.38 o 
   0   1  15      253.66      269.54      4.13 o 
   1   1  15       17.77       18.34      1.16 o 
   2   1  15        1.28        1.80      0.33 o 
   3   1  15        7.85        9.76      0.72 o 
   4   1  15        3.29        2.01      0.77 o 
   5   1  15        0.08        1.52      1.02 o 
   6   1  15       35.82       31.02      2.05 o 
   7   1  15        0.00        0.13      1.02 o 
  -5   2  15        0.03        0.15      0.25 o 
  -4   2  15        1.25        1.63      0.19 o 
  -3   2  15        0.02       -0.01      0.11 o 
  -2   2  15        0.21       -0.02      0.13 o 
  -1   2  15       15.77       11.55      0.34 o 
   0   2  15        0.08        0.26      0.16 o 
   1   2  15      186.42      179.10      3.17 o 
   2   2  15       25.37       27.36      0.88 o 
   3   2  15       83.78       89.14      3.76 o 
   4   2  15        0.21       -0.45      0.45 o 
   5   2  15        8.85       10.68      1.60 o 
   6   2  15        0.03       -0.58      0.58 o 
   7   2  15       10.50       11.01      1.09 o 
   8   2  15       10.92       14.72      1.92 o 
  -5   3  15        0.04       -0.19      0.19 o 
  -4   3  15        5.21        5.66      0.45 o 
  -3   3  15       14.00       11.64      0.36 o 
  -2   3  15        6.65        6.00      0.33 o 
  -1   3  15       15.82       13.72      0.39 o 
   0   3  15       17.66       13.94      0.35 o 
   1   3  15       18.44       17.44      0.46 o 
   2   3  15       82.81       82.26      2.47 o 
   3   3  15      110.70      107.21      2.06 o 
   4   3  15       14.31       11.31      1.04 o 
   5   3  15        0.01        0.09      0.49 o 
   6   3  15        2.16        3.13      0.90 o 
   7   3  15        2.96        1.28      0.96 o 
   8   3  15        1.16        1.92      1.15 o 
  -4   4  15        0.04       -0.06      0.16 o 
  -3   4  15        0.05        0.03      0.13 o 
  -2   4  15        6.68        6.56      0.28 o 
  -1   4  15        5.27        6.21      0.34 o 
   0   4  15        2.58        1.99      0.26 o 
   1   4  15       20.52       21.39      0.46 o 
   2   4  15        0.99        1.51      0.28 o 
   3   4  15        1.34        1.61      0.33 o 
   4   4  15        0.00        0.06      0.34 o 
   5   4  15        9.95       11.05      0.96 o 
   6   4  15        7.65        8.54      1.09 o 
   7   4  15       15.03       17.52      1.22 o 
   8   4  15        3.17        3.27      0.80 o 
  -3   5  15        0.39        0.06      0.17 o 
  -2   5  15        1.61        1.15      0.72 o 
  -1   5  15       10.53       14.60      1.18 o 
   0   5  15       15.00       12.98      0.45 o 
   1   5  15       20.42       20.74      0.46 o 
   2   5  15        4.73        5.35      0.35 o 
   3   5  15       10.69        8.48      0.45 o 
   4   5  15       26.86       26.65      0.91 o 
   5   5  15        2.34        2.56      0.58 o 
   6   5  15       15.65       15.60      1.09 o 
   7   5  15       27.23       24.98      1.40 o 
   8   5  15       12.58       12.91      1.20 o 
  -2   6  15        0.15       -0.45      0.72 o 
  -1   6  15       10.09        9.53      1.13 o 
   0   6  15        8.73        9.57      0.38 o 
   1   6  15       15.31       16.89      0.59 o 
   2   6  15        4.13        3.26      0.28 o 
   3   6  15        1.96        1.37      0.30 o 
   4   6  15        4.43        7.28      0.52 o 
   5   6  15        0.12        0.13      0.45 o 
   6   6  15        2.34        1.30      0.58 o 
   7   6  15       27.85       26.62      1.54 o 
   8   6  15       11.25       12.49      1.18 o 
  -1   7  15        2.10        0.64      1.15 o 
   0   7  15        1.07        0.29      0.20 o 
   1   7  15        0.54        0.35      0.19 o 
   2   7  15        1.46        1.13      0.31 o 
   3   7  15       17.09       17.87      1.40 o 
   4   7  15       21.21       19.92      1.14 o 
   5   7  15        0.25        0.00      0.45 o 
   6   7  15        1.54        0.90      0.54 o 
   7   7  15        1.43        2.43      0.72 o 
   8   7  15        8.81        8.60      1.54 o 
   1   8  15        0.00       -0.06      0.22 o 
   2   8  15        0.11       -0.03      0.25 o 
   3   8  15        0.61        0.73      0.23 o 
   4   8  15        2.40        2.26      0.43 o 
   5   8  15        0.01        0.00      0.45 o 
   6   8  15        0.23       -0.19      0.54 o 
   7   8  15        4.93        6.41      0.91 o 
  -5  -6  16        3.62        2.56      1.15 o 
  -4  -6  16        4.31        6.78      0.92 o 
  -3  -6  16       10.21        9.47      1.54 o 
  -2  -6  16        0.01        0.26      1.02 o 
  -1  -6  16        2.48        2.30      1.15 o 
   0  -6  16        2.98        3.58      0.91 o 
  -6  -5  16       33.58       38.40      1.55 o 
  -5  -5  16        3.36        2.67      0.62 o 
  -4  -5  16       23.04       22.68      1.17 o 
  -3  -5  16        1.62        0.64      0.58 o 
  -2  -5  16        0.61        1.02      0.64 o 
  -1  -5  16        0.03        0.95      0.96 o 
   0  -5  16        4.45        4.30      0.86 o 
   1  -5  16        0.54        0.91      0.70 o 
   2  -5  16       17.30       13.73      1.60 o 
  -6  -4  16        4.25        3.98      0.69 o 
  -5  -4  16        0.34       -0.08      0.41 o 
  -4  -4  16        0.00       -0.01      0.49 o 
  -3  -4  16        6.18        5.55      0.66 o 
  -2  -4  16        0.98        2.16      0.54 o 
  -1  -4  16        5.67        6.09      0.81 o 
   0  -4  16        0.53        0.45      0.54 o 
   1  -4  16        4.27        4.46      0.86 o 
   2  -4  16        3.73        2.95      1.02 o 
   3  -4  16        0.88        0.32      0.72 o 
  -6  -3  16        0.52        0.99      0.40 o 
  -5  -3  16        0.11        0.02      0.35 o 
  -4  -3  16        3.97        3.73      0.42 o 
  -3  -3  16        0.25        0.16      0.34 o 
  -2  -3  16        6.27        6.07      0.61 o 
  -1  -3  16       50.00       49.19      1.50 o 
   0  -3  16        5.51        5.09      0.61 o 
   1  -3  16       27.30       24.03      1.05 o 
   2  -3  16        0.94        0.29      0.40 o 
   3  -3  16        0.35        0.19      0.72 o 
   4  -3  16        0.58        0.17      0.77 o 
  -6  -2  16        0.00       -0.16      0.54 o 
  -5  -2  16        7.40        7.80      0.58 o 
  -4  -2  16        0.73        0.61      0.31 o 
  -3  -2  16       15.43       16.43      0.71 o 
  -2  -2  16        2.17        2.66      0.41 o 
  -1  -2  16       24.10       26.02      1.03 o 
   0  -2  16        4.66        5.60      0.61 o 
   1  -2  16       16.42       18.28      0.91 o 
   2  -2  16        2.79        1.50      0.49 o 
   3  -2  16        8.13       10.44      0.92 o 
   4  -2  16        0.00       -0.15      0.67 o 
   5  -2  16       19.41       26.66      2.37 o 
  -6  -1  16        2.45        1.91      0.41 o 
  -5  -1  16       10.70        9.65      0.75 o 
  -4  -1  16       16.53       14.15      0.67 o 
  -3  -1  16        7.88        9.20      0.74 o 
  -2  -1  16        0.81        0.34      0.28 o 
  -1  -1  16        9.27        9.07      0.79 o 
   0  -1  16      326.80      330.55      6.60 o 
   1  -1  16       26.86       27.97      1.03 o 
   2  -1  16       88.64       84.42      4.27 o 
   3  -1  16       12.68       11.64      1.73 o 
   4  -1  16       69.43       83.72      2.75 o 
   5  -1  16        0.44        2.18      1.02 o 
   6  -1  16        1.13        1.66      1.15 o 
  -6   0  16        1.45        2.89      0.37 o 
  -5   0  16        4.00        3.48      0.32 o 
  -4   0  16        0.65       -0.02      0.23 o 
  -3   0  16       11.03       14.06      0.57 o 
  -2   0  16        8.93        9.50      0.49 o 
  -1   0  16       16.92       17.07      0.59 o 
   0   0  16       11.13       11.98      0.58 o 
   1   0  16       25.60       26.17      0.98 o 
   2   0  16        0.44        0.03      0.36 o 
   3   0  16        1.69        2.89      0.61 o 
   4   0  16        2.21        2.18      0.63 o 
   5   0  16       11.02       17.39      1.31 o 
   6   0  16        1.16        0.77      1.15 o 
  -5   1  16        0.10        0.29      0.22 o 
  -4   1  16        0.00        0.25      0.21 o 
  -3   1  16        2.79        2.32      0.27 o 
  -2   1  16        8.27        8.03      0.41 o 
  -1   1  16       14.83       17.16      0.56 o 
   0   1  16        4.21        4.45      0.38 o 
   1   1  16      125.20      125.76      2.38 o 
   2   1  16      144.10      146.11      3.21 o 
   3   1  16       15.34       14.61      0.75 o 
   4   1  16        0.10       -0.09      0.52 o 
   5   1  16        0.34        1.75      0.67 o 
   6   1  16        9.66        9.33      1.04 o 
   7   1  16        1.12       -0.64      1.15 o 
  -5   2  16        0.59        0.39      0.24 o 
  -4   2  16        5.75        4.17      0.25 o 
  -3   2  16        6.34        6.03      0.27 o 
  -2   2  16        0.02       -0.07      0.24 o 
  -1   2  16        0.18        0.57      0.19 o 
   0   2  16        0.18       -0.10      0.20 o 
   1   2  16       13.60       18.11      0.64 o 
   2   2  16       83.93       87.19      1.78 o 
   3   2  16        6.01        4.34      0.81 o 
   4   2  16       16.31       14.09      1.41 o 
   5   2  16       17.73       16.37      1.73 o 
   6   2  16        2.57        0.77      0.63 o 
   7   2  16        0.17       -0.48      1.09 o 
  -4   3  16        0.84        0.66      0.21 o 
  -3   3  16       11.41       12.14      0.33 o 
  -2   3  16        1.77        2.20      0.25 o 
  -1   3  16        0.44        0.38      0.13 o 
   0   3  16       20.28       19.23      0.44 o 
   1   3  16       19.62       19.59      0.63 o 
   2   3  16      178.12      177.90      3.17 o 
   3   3  16       24.28       22.22      0.75 o 
   4   3  16       10.22       10.08      0.64 o 
   5   3  16       47.37       44.86      2.37 o 
   6   3  16        4.22        3.67      0.77 o 
   7   3  16        0.32        0.13      0.67 o 
   8   3  16        0.00       -0.90      0.90 o 
  -3   4  16        0.17        0.04      0.20 o 
  -2   4  16        1.70        1.85      0.26 o 
  -1   4  16        0.98        1.11      0.25 o 
   0   4  16        2.46        2.26      0.15 o 
   1   4  16       21.62       18.17      0.51 o 
   2   4  16       26.60       26.70      0.74 o 
   3   4  16       21.92       23.03      1.24 o 
   4   4  16        0.86        0.34      0.37 o 
   5   4  16        0.55        0.35      0.49 o 
   6   4  16        5.08        5.57      0.81 o 
   7   4  16        6.15        7.90      1.00 o 
   8   4  16        0.99        0.56      0.83 o 
  -2   5  16        2.22        1.79      0.81 o 
  -1   5  16        2.35        2.76      0.26 o 
   0   5  16        4.97        5.32      0.33 o 
   1   5  16       27.22       26.99      0.58 o 
   2   5  16       25.80       24.85      0.69 o 
   3   5  16       11.86       13.94      0.60 o 
   4   5  16       37.42       33.83      1.31 o 
   5   5  16        0.61        0.96      0.58 o 
   6   5  16      117.34      117.35      3.44 o 
   7   5  16       28.77       32.12      1.66 o 
   8   5  16       18.20       18.49      1.44 o 
  -1   6  16        0.00        0.05      0.77 o 
   0   6  16        7.42        8.17      0.41 o 
   1   6  16       20.28       18.44      0.56 o 
   2   6  16       53.62       57.28      1.19 o 
   3   6  16       16.80       16.22      1.06 o 
   4   6  16        3.34        4.42      0.44 o 
   5   6  16        0.22        0.58      0.49 o 
   6   6  16       39.79       45.13      4.35 o 
   7   6  16        4.29        4.13      0.86 o 
   0   7  16       20.35       23.31      0.69 o 
   1   7  16        3.10        3.76      0.31 o 
   2   7  16        0.20        0.45      0.27 o 
   3   7  16        0.10       -0.24      0.24 o 
   4   7  16        0.71        0.99      0.34 o 
   5   7  16        0.19        0.90      0.54 o 
   6   7  16       12.25       15.45      3.46 o 
   7   7  16        0.14        0.26      0.63 o 
   2   8  16        0.98        1.15      0.30 o 
   3   8  16        1.90        1.76      0.28 o 
   4   8  16        0.28       -0.09      0.32 o 
   5   8  16        4.78        4.24      0.63 o 
   6   8  16        0.54       -0.26      0.54 o 
  -4  -6  17        0.21        0.06      0.63 o 
  -3  -6  17       14.54       16.51      1.92 o 
  -2  -6  17        1.15        0.77      1.15 o 
  -5  -5  17        3.06        2.05      0.64 o 
  -4  -5  17        4.37        6.44      0.81 o 
  -3  -5  17        0.09       -0.22      0.51 o 
  -2  -5  17        1.23        0.24      0.61 o 
  -1  -5  17        1.38        0.51      1.02 o 
   0  -5  17        0.01       -0.77      0.90 o 
   1  -5  17        1.68        0.77      1.15 o 
  -6  -4  17        9.96       12.44      0.97 o 
  -5  -4  17       11.93       12.14      0.93 o 
  -4  -4  17        1.61        2.83      0.63 o 
  -3  -4  17       10.25       11.96      0.90 o 
  -2  -4  17       37.19       41.01      1.45 o 
  -1  -4  17        0.14        0.35      0.46 o 
   0  -4  17        2.04        2.18      0.56 o 
   1  -4  17       15.79       18.24      1.26 o 
   2  -4  17        4.56        7.17      1.54 o 
  -6  -3  17        0.13        0.36      0.42 o 
  -5  -3  17        0.80        0.68      0.38 o 
  -4  -3  17        0.38        0.16      0.36 o 
  -3  -3  17       25.39       27.75      1.04 o 
  -2  -3  17       54.04       54.58      2.58 o 
  -1  -3  17       30.16       30.23      1.21 o 
   0  -3  17        0.01       -0.34      0.41 o 
   1  -3  17        5.49        8.06      0.71 o 
   2  -3  17        5.35        5.73      0.86 o 
   3  -3  17        0.95        1.92      1.15 o 
  -6  -2  17        3.86        3.43      0.50 o 
  -5  -2  17        3.30        4.71      0.46 o 
  -4  -2  17        5.82        5.09      0.51 o 
  -3  -2  17       27.78       26.21      0.90 o 
  -2  -2  17       68.99       71.42      1.90 o 
  -1  -2  17       27.25       27.40      1.11 o 
   0  -2  17        9.67       10.80      0.76 o 
   1  -2  17       29.49       22.80      1.01 o 
   2  -2  17       12.65       16.06      0.88 o 
   3  -2  17       40.20       36.61      1.67 o 
   4  -2  17        0.28       -0.90      0.90 o 
  -6  -1  17        9.45        8.89      0.58 o 
  -5  -1  17        4.74        3.92      0.47 o 
  -4  -1  17        0.06       -0.26      0.26 o 
  -3  -1  17       10.56       11.55      0.65 o 
  -2  -1  17        0.19        0.03      0.34 o 
  -1  -1  17        1.01        1.04      0.34 o 
   0  -1  17        7.13        5.38      0.56 o 
   1  -1  17       23.86       24.75      1.03 o 
   2  -1  17      116.61      115.53      2.80 o 
   3  -1  17        8.52       10.34      1.04 o 
   4  -1  17       23.47       24.92      1.48 o 
   5  -1  17        1.47        2.05      1.28 o 
  -5   0  17        0.01       -0.13      0.29 o 
  -4   0  17        3.81        4.85      0.35 o 
  -3   0  17        8.61        9.55      0.51 o 
  -2   0  17       13.21       11.48      0.58 o 
  -1   0  17        6.10        6.82      0.41 o 
   0   0  17       16.27       17.75      0.85 o 
   1   0  17        0.01        0.13      0.54 o 
   2   0  17        4.40        6.08      0.58 o 
   3   0  17       43.59       43.61      1.76 o 
   4   0  17        2.75        3.20      0.77 o 
   5   0  17       21.99       23.16      1.49 o 
   6   0  17        1.28       -1.02      1.02 o 
  -5   1  17        0.14       -0.24      0.24 o 
  -4   1  17        5.21        7.09      0.38 o 
  -3   1  17        0.23       -0.07      0.29 o 
  -2   1  17       38.18       39.40      0.89 o 
  -1   1  17       11.96       11.60      0.51 o 
   0   1  17        0.51        0.81      0.29 o 
   1   1  17       74.62       75.51      1.81 o 
   2   1  17       10.15        7.31      0.59 o 
   3   1  17        4.68        5.64      0.56 o 
   4   1  17        0.08       -0.06      0.54 o 
   5   1  17        0.31        0.06      0.63 o 
   6   1  17        3.71        4.63      0.89 o 
  -4   2  17        0.46        0.57      0.25 o 
  -3   2  17       12.54       14.37      0.67 o 
  -2   2  17       17.40       16.61      0.87 o 
  -1   2  17       23.94       23.10      0.65 o 
   0   2  17        2.97        3.69      0.32 o 
   1   2  17      130.35      130.02      2.52 o 
   2   2  17       49.93       46.16      1.15 o 
   3   2  17      108.94      107.96      2.44 o 
   4   2  17        1.31        1.92      0.63 o 
   5   2  17        5.65        4.95      0.80 o 
   6   2  17        2.64        3.69      0.80 o 
   7   2  17        0.41        1.41      1.15 o 
  -4   3  17        3.03        4.05      0.28 o 
  -3   3  17        1.92        2.61      0.25 o 
  -2   3  17        0.61       -0.10      0.20 o 
  -1   3  17        0.54        0.21      0.18 o 
   0   3  17       12.09       10.44      0.66 o 
   1   3  17        0.04        0.05      0.30 o 
   2   3  17       33.58       31.88      0.89 o 
   3   3  17        9.78       12.02      0.69 o 
   4   3  17       40.45       40.77      1.58 o 
   5   3  17        0.14       -0.13      0.54 o 
   6   3  17        1.91        2.02      1.28 o 
   7   3  17        0.63        0.58      0.72 o 
  -3   4  17        0.00        0.52      0.26 o 
  -2   4  17        0.05       -0.10      0.22 o 
  -1   4  17        1.01        1.17      0.25 o 
   0   4  17        8.06        8.44      0.55 o 
   1   4  17        0.60        0.89      0.22 o 
   2   4  17        1.71        1.84      0.29 o 
   3   4  17        6.91        6.47      0.50 o 
   4   4  17        1.79        2.23      0.46 o 
   5   4  17       30.36       33.79      2.50 o 
   6   4  17        0.53        1.74      0.67 o 
   7   4  17        4.24        2.41      0.77 o 
  -2   5  17        0.59        0.06      0.38 o 
  -1   5  17        1.49        1.75      0.26 o 
   0   5  17        7.00        7.44      0.41 o 
   1   5  17       29.27       30.02      0.87 o 
   2   5  17       29.64       28.67      0.77 o 
   3   5  17        0.89        1.39      0.41 o 
   4   5  17        2.58        1.75      0.64 o 
   5   5  17        2.53        2.56      0.63 o 
   6   5  17        7.11        5.37      0.81 o 
   7   5  17        0.44        0.77      0.72 o 
  -1   6  17        3.67        5.66      1.09 o 
   0   6  17        0.00        0.08      0.21 o 
   1   6  17        0.00        0.12      0.21 o 
   2   6  17        0.21       -0.18      0.18 o 
   3   6  17        0.74        2.17      0.34 o 
   4   6  17        0.08        0.17      0.77 o 
   5   6  17        7.04        7.23      0.83 o 
   6   6  17        0.01        0.83      0.63 o 
   7   6  17        0.23       -0.19      0.63 o 
   1   7  17        1.72        3.12      0.31 o 
   2   7  17        0.24        0.90      0.36 o 
   3   7  17        1.07        0.32      0.26 o 
   4   7  17        0.15        1.02      0.37 o 
   5   7  17        0.01        0.58      0.54 o 
   6   7  17        0.30        0.27      0.70 o 
   4   8  17        0.28        0.23      0.40 o 
  -4  -5  18        0.15       -0.22      0.56 o 
  -3  -5  18        0.23       -0.04      0.58 o 
  -2  -5  18       13.72       15.56      1.05 o 
  -1  -5  18        4.92        5.75      0.95 o 
   0  -5  18        3.28        3.71      1.28 o 
  -5  -4  18       13.32       12.13      0.98 o 
  -4  -4  18        0.77        0.47      0.59 o 
  -3  -4  18       16.32       20.17      1.15 o 
  -2  -4  18        1.21        2.48      0.61 o 
  -1  -4  18        4.74        6.77      0.73 o 
   0  -4  18        6.25        8.31      0.81 o 
   1  -4  18        0.62        1.55      1.73 o 
  -5  -3  18        0.15        0.23      0.43 o 
  -4  -3  18       13.02       12.65      0.78 o 
  -3  -3  18        5.97        7.13      0.65 o 
  -2  -3  18        0.99        0.98      0.52 o 
  -1  -3  18       32.69       29.19      1.21 o 
   0  -3  18        5.74        5.42      0.66 o 
   1  -3  18        1.15        1.05      0.51 o 
   2  -3  18        8.05       10.37      1.66 o 
   3  -3  18        5.19        6.27      1.54 o 
  -5  -2  18        0.47        0.45      0.37 o 
  -4  -2  18        0.90        1.00      0.35 o 
  -3  -2  18        3.31        2.30      0.54 o 
  -2  -2  18       15.12       15.55      0.90 o 
  -1  -2  18       22.98       19.56      0.96 o 
   0  -2  18       16.24       15.23      1.63 o 
   1  -2  18        2.17        2.27      0.54 o 
   2  -2  18       28.93       28.97      1.49 o 
   3  -2  18       14.60       13.90      1.22 o 
   4  -2  18        0.05       -0.13      1.15 o 
  -5  -1  18       10.09       12.13      0.62 o 
  -4  -1  18        7.75        8.64      0.52 o 
  -3  -1  18        0.52        0.20      0.36 o 
  -2  -1  18       15.32       17.81      0.77 o 
  -1  -1  18        1.87        1.43      0.49 o 
   0  -1  18        0.00       -0.40      0.40 o 
   1  -1  18        7.25        6.70      0.67 o 
   2  -1  18       46.53       51.32      2.84 o 
   3  -1  18       19.95       23.04      1.79 o 
   4  -1  18       14.43       10.83      1.13 o 
   5  -1  18        4.44        3.84      1.41 o 
  -5   0  18        9.07       10.76      0.56 o 
  -4   0  18        1.54        0.76      0.32 o 
  -3   0  18       12.72       15.31      0.77 o 
  -2   0  18        0.25       -0.12      0.26 o 
  -1   0  18        5.53        5.97      0.50 o 
   0   0  18        0.01        0.21      0.39 o 
   1   0  18        5.12        5.50      0.56 o 
   2   0  18        1.81        1.28      0.44 o 
   3   0  18        9.51       12.17      1.92 o 
   4   0  18        0.27       -0.64      0.77 o 
   5   0  18        9.32        7.57      1.04 o 
  -4   1  18        0.98        1.10      0.26 o 
  -3   1  18        0.95        0.63      0.25 o 
  -2   1  18        1.53        3.20      0.33 o 
  -1   1  18       27.15       28.94      0.79 o 
   0   1  18       50.02       51.67      1.23 o 
   1   1  18       11.76       11.62      0.71 o 
   2   1  18        5.72        6.62      0.73 o 
   3   1  18        1.78        2.18      0.63 o 
   4   1  18        1.69        1.89      0.67 o 
   5   1  18        2.11        1.53      1.09 o 
   6   1  18       11.58       16.70      1.38 o 
  -4   2  18        0.07        0.22      0.25 o 
  -3   2  18        0.24        0.27      0.18 o 
  -2   2  18        6.18        5.10      0.36 o 
  -1   2  18       27.88       32.54      0.80 o 
   0   2  18       71.47       69.65      1.48 o 
   1   2  18        2.91        1.78      0.36 o 
   2   2  18        0.01       -0.04      0.37 o 
   3   2  18       17.70       20.58      1.06 o 
   4   2  18        3.41        4.61      0.77 o 
   5   2  18       34.96       38.30      1.76 o 
   6   2  18        1.66        1.09      0.72 o 
  -3   3  18        0.05        0.27      0.26 o 
  -2   3  18        1.29        2.07      0.33 o 
  -1   3  18        3.41        3.62      0.27 o 
   0   3  18       12.70       11.06      0.50 o 
   1   3  18       21.54       23.05      0.73 o 
   2   3  18        7.55        6.89      0.47 o 
   3   3  18        0.86        0.46      0.74 o 
   4   3  18       69.26       70.16      2.31 o 
   5   3  18        0.29        0.64      0.63 o 
   6   3  18        2.61        1.09      0.72 o 
  -2   4  18        4.11        4.86      0.48 o 
  -1   4  18        0.57        0.17      0.39 o 
   0   4  18        2.15        2.69      0.34 o 
   1   4  18       11.51       12.22      0.53 o 
   2   4  18        1.69        1.73      0.42 o 
   3   4  18       10.69       10.86      0.69 o 
   4   4  18        0.00        0.13      0.45 o 
   5   4  18        1.74        2.10      0.67 o 
   6   4  18        2.58        4.31      0.83 o 
   7   4  18        8.67        9.67      1.79 o 
  -1   5  18        3.17        3.95      0.45 o 
   0   5  18       22.04       27.52      1.03 o 
   1   5  18        4.44        4.07      0.42 o 
   2   5  18        3.69        3.39      0.35 o 
   3   5  18        3.41        3.50      0.39 o 
   4   5  18        1.38        0.36      0.96 o 
   5   5  18        9.19       14.15      1.09 o 
   6   5  18        1.71        0.90      0.63 o 
   0   6  18        5.63        6.44      0.59 o 
   1   6  18        1.10        0.42      0.29 o 
   2   6  18        0.01       -0.16      0.32 o 
   3   6  18        0.01       -0.21      0.30 o 
   4   6  18       16.49       15.42      0.95 o 
   5   6  18        7.63       11.31      0.95 o 
   6   6  18        0.27        0.83      0.63 o 
   2   7  18        7.03        6.21      0.54 o 
   3   7  18        0.24        0.64      0.26 o 
   4   7  18        0.26        0.58      0.45 o 
   5   7  18        1.52        1.28      0.54 o 
  -4  -4  19        2.10        1.87      0.63 o 
  -3  -4  19        0.30        0.73      0.58 o 
  -2  -4  19        0.00        0.05      0.54 o 
  -1  -4  19        5.19        6.34      0.79 o 
   0  -4  19        3.41        3.91      0.67 o 
  -4  -3  19        1.40        1.38      0.46 o 
  -3  -3  19       14.25       15.84      0.86 o 
  -2  -3  19        8.95        8.75      0.81 o 
  -1  -3  19        4.57        6.31      0.74 o 
   0  -3  19        2.63        2.59      0.61 o 
   1  -3  19        6.64        7.24      0.76 o 
   2  -3  19        0.09       -0.13      0.90 o 
  -4  -2  19       21.05       25.91      1.02 o 
  -3  -2  19        5.05        5.61      0.58 o 
  -2  -2  19        9.94       10.24      0.81 o 
  -1  -2  19        6.43        6.15      0.69 o 
   0  -2  19        7.17        7.61      0.71 o 
   1  -2  19        2.73        4.11      0.61 o 
   2  -2  19        0.38       -0.59      1.02 o 
   3  -2  19       18.52       19.53      1.92 o 
  -4  -1  19        0.00       -0.14      0.32 o 
  -3  -1  19       12.13       10.79      0.72 o 
  -2  -1  19        1.52        1.42      0.48 o 
  -1  -1  19        0.24        0.21      0.44 o 
   0  -1  19        4.04        3.53      0.59 o 
   1  -1  19        1.37       -0.15      0.41 o 
   2  -1  19        2.16        1.67      0.67 o 
   3  -1  19       44.07       46.84      1.94 o 
   4  -1  19       35.64       39.65      1.85 o 
  -4   0  19        0.23        0.05      0.33 o 
  -3   0  19        0.63       -0.06      0.34 o 
  -2   0  19        0.10        0.18      0.37 o 
  -1   0  19        5.53        7.38      0.67 o 
   0   0  19        0.79        0.40      0.41 o 
   1   0  19       18.34       20.29      0.98 o 
   2   0  19        0.33        0.07      0.56 o 
   3   0  19        1.71        2.68      0.67 o 
   4   0  19        0.66        1.89      0.77 o 
   5   0  19        2.44        2.38      0.86 o 
  -4   1  19        0.11       -0.13      0.25 o 
  -3   1  19        9.34       10.31      0.45 o 
  -2   1  19        6.50        7.15      0.60 o 
  -1   1  19       75.07       81.22      1.57 o 
   0   1  19       24.80       24.91      0.98 o 
   1   1  19        1.78        2.72      0.49 o 
   2   1  19        1.91        1.59      0.46 o 
   3   1  19        0.83       -0.32      0.54 o 
   4   1  19        1.51        5.06      0.86 o 
   5   1  19        5.69        6.85      0.95 o 
  -3   2  19       14.13       18.73      0.66 o 
  -2   2  19        1.06        0.99      0.26 o 
  -1   2  19       10.67        9.91      0.48 o 
   0   2  19       23.26       24.64      0.79 o 
   1   2  19        2.73        3.23      0.52 o 
   2   2  19        1.06        1.45      0.46 o 
   3   2  19        7.90        7.28      0.81 o 
   4   2  19       21.88       23.04      1.36 o 
   5   2  19       30.20       37.53      2.30 o 
   6   2  19        4.31        4.47      1.09 o 
  -2   3  19        0.70        2.24      0.33 o 
  -1   3  19        0.65        0.26      0.20 o 
   0   3  19        8.23        8.01      0.46 o 
   1   3  19        2.54        1.97      0.34 o 
   2   3  19       10.64        8.65      0.63 o 
   3   3  19        4.00        4.01      0.52 o 
   4   3  19        5.68        4.65      0.77 o 
   5   3  19        1.09        0.69      0.67 o 
   6   3  19        8.30        8.69      1.04 o 
  -1   4  19        0.73        0.65      0.44 o 
   0   4  19        1.22        0.73      0.55 o 
   1   4  19        0.51        0.84      0.28 o 
   2   4  19        1.89        2.59      0.36 o 
   3   4  19        0.29        0.33      0.39 o 
   4   4  19        9.70       11.84      1.09 o 
   5   4  19       16.23       17.78      1.22 o 
   6   4  19        7.13        9.81      1.04 o 
   0   5  19       16.86       14.00      0.64 o 
   1   5  19        3.69        3.49      0.42 o 
   2   5  19        0.69        2.05      0.30 o 
   3   5  19        1.96        1.70      0.43 o 
   4   5  19        7.43        8.83      0.81 o 
   5   5  19        2.86        4.57      0.72 o 
   6   5  19        0.00        0.26      0.63 o 
   1   6  19       11.70       13.52      0.67 o 
   2   6  19        1.34        1.56      0.37 o 
   3   6  19        1.04        0.80      0.49 o 
   4   6  19        0.89        1.71      0.49 o 
   5   6  19        1.73        0.91      0.58 o 
  -3  -3  20        4.20        3.25      0.64 o 
  -2  -3  20        7.06        7.02      0.79 o 
  -1  -3  20        1.41        0.68      0.52 o 
   0  -3  20        4.78        3.84      0.66 o 
  -3  -2  20        3.06        3.68      0.54 o 
  -2  -2  20       21.47       25.01      1.20 o 
  -1  -2  20        8.27        7.04      0.71 o 
   0  -2  20        0.04       -0.43      0.44 o 
   1  -2  20       24.63       27.14      1.60 o 
   2  -2  20        0.76        2.82      0.81 o 
  -3  -1  20       10.98       10.79      0.68 o 
  -2  -1  20        0.06       -0.15      0.46 o 
  -1  -1  20        5.11        4.57      0.61 o 
   0  -1  20        1.00        1.19      0.52 o 
   1  -1  20        0.01       -0.38      0.41 o 
   2  -1  20        2.75        1.58      0.77 o 
   3  -1  20        4.92        3.56      1.02 o 
  -3   0  20        0.49        0.64      0.36 o 
  -2   0  20        0.65        1.87      0.43 o 
  -1   0  20        4.37        5.60      0.61 o 
   0   0  20        2.23        2.05      0.52 o 
   1   0  20        1.63        1.81      0.49 o 
   2   0  20        0.10        0.90      0.49 o 
   3   0  20        5.54        5.90      0.91 o 
   4   0  20       11.61       15.55      1.31 o 
  -3   1  20        9.24        6.09      0.39 o 
  -2   1  20        0.23        0.44      0.31 o 
  -1   1  20        2.64        2.70      0.48 o 
   0   1  20        6.13        5.61      0.58 o 
   1   1  20        2.97        3.76      0.68 o 
   2   1  20        0.20       -0.33      0.71 o 
   3   1  20        3.52        2.65      0.72 o 
   4   1  20        0.07        0.82      0.67 o 
  -2   2  20        5.04        5.24      0.39 o 
  -1   2  20        0.02        0.45      0.29 o 
   0   2  20       21.36       19.38      0.76 o 
   1   2  20        0.02        0.60      0.41 o 
   2   2  20       20.23       19.23      1.09 o 
   3   2  20        0.03       -0.54      0.54 o 
   4   2  20        0.01        0.26      0.63 o 
   5   2  20        0.04       -0.22      0.77 o 
  -2   3  20        4.04        4.60      0.44 o 
  -1   3  20        4.02        6.28      0.50 o 
   0   3  20        0.20       -0.07      0.28 o 
   1   3  20        0.25       -0.05      0.32 o 
   2   3  20        3.77        4.26      0.54 o 
   3   3  20        0.01       -0.04      0.41 o 
   4   3  20       27.89       26.28      1.45 o 
   5   3  20        3.63        6.13      0.91 o 
   0   4  20        0.23       -0.34      0.34 o 
   1   4  20        0.01       -0.13      0.25 o 
   2   4  20        0.65        1.28      0.34 o 
   3   4  20        0.00       -0.39      0.39 o 
   4   4  20        5.50        8.48      0.91 o 
   5   4  20        3.08        2.99      0.77 o 
   1   5  20        0.83        1.63      0.42 o 
   2   5  20        2.52        4.39      0.39 o 
   3   5  20        1.78        1.61      0.47 o 
   4   5  20        3.00        4.10      0.83 o 
  -1  -2  21        1.00        1.45      0.56 o 
   0  -2  21        0.11       -0.09      0.52 o 
  -2  -1  21        0.20        0.50      0.51 o 
  -1  -1  21        1.15        0.25      0.49 o 
   0  -1  21        0.01       -0.53      0.58 o 
   1  -1  21        0.71        1.31      0.54 o 
   2  -1  21        3.75        3.15      0.86 o 
  -2   0  21        4.48        5.28      0.59 o 
  -1   0  21        1.54        1.64      0.51 o 
   0   0  21        0.15        0.22      0.46 o 
   1   0  21        3.27        4.06      0.61 o 
   2   0  21       22.26       26.90      2.94 o 
   3   0  21        1.97        3.67      0.86 o 
  -2   1  21       23.20       27.18      1.00 o 
  -1   1  21        0.19       -0.18      0.43 o 
   0   1  21        2.47        2.03      0.87 o 
   1   1  21        2.94        3.78      0.59 o 
   2   1  21        1.91        4.17      0.59 o 
   3   1  21        0.17       -0.45      0.63 o 
  -1   2  21        1.78        0.79      0.35 o 
   0   2  21        0.13       -0.34      0.37 o 
   1   2  21        0.07        0.13      0.43 o 
   2   2  21        0.45        0.85      0.44 o 
   3   2  21        0.06       -0.51      0.54 o 
   4   2  21        7.53        8.52      1.00 o 
   0   3  21        5.01        5.03      0.42 o 
   1   3  21        2.38        3.88      0.52 o 
   2   3  21        5.04        4.36      0.56 o 
   3   3  21        0.13       -0.51      0.54 o 
   4   3  21        4.77        4.17      0.81 o 
   1   4  21        0.00       -0.26      0.26 o 
   2   4  21        0.26        0.23      0.43 o 
   3   4  21        0.49        0.59      0.43 o 
   1   1  22        0.67        2.10      0.89 o 
                                                 
